# Supplementary material for: Diverging global incidence trends of early-onset cancers: comparisons with incidence trends of later-onset cancers and mortality trends of early-onset cancers
Source: Mil Med Res. 2025 Nov 14;12:79. doi: 10.1186/s40779-025-00670-8 (PMC12616995; doi:10.1186/s40779-025-00670-8)
Supplement: Supplementary file 1 — Additional file 1. Table S1 Incidence trends of early-onset and later-onset digestive, urinary, reproductive, respiratory, endocrine, nervous, hematopoietic, integumentary, and oral and upper aerodigestive tract system cancers among females by country in 2000 – 2017. Table S2 Incidence trends of early-onset and later-onset cancers by geographical region in 2000 – 2017 for the top 5 common early-onset cancer types with increasing incidence. Table S3 Incidence trends of early-onset and later-onset cancers by human development index (HDI) levels for the top 5 common early-onset cancer types with increasing incidence. Table S4 Incidence trends of early-onset and later-onset digestive, urinary, reproductive, respiratory, endocrine, nervous, hematopoietic, integumentary, and oral and upper aerodigestive tract system cancers among males by country in 2000 – 2017. Table S5 Incidence and mortality trends of early-onset digestive, urinary, reproductive, respiratory, endocrine, nervous, hematopoietic, integumentary system, and oral and upper aerodigestive tract system cancers among females by country in 2000 – 2017. Table S6 Incidence and mortality trends of early-onset digestive, urinary, reproductive, respiratory, endocrine, nervous, lymphatic and hematopoietic, integumentary, and oral and upper aerodigestive tract system cancers among males by country in 2000 – 2017. Table S7 Mortality trends of early-onset cancers from 2000 to 2023 (or 2021/2022 depending on data availability). [file 40779_2025_670_MOESM1_ESM.xls]

## Sheet: Table S1
Table S1 Incidence trends of early-onset and later-onset digestive, urinary, reproductive, respiratory, endocrine, nervous, hematopoietic, integumentary, and oral and upper aerodigestive tract system cancers among females by country in 2000 – 2017
Country	Parameter	Digestive system													Urinary system					Reproductive system											Respiratory system					Endocrine system			Nervous system			Hematopoietic system
		Colorectal cancer		Esophageal cancer		Gallbladder cancer		Liver cancer		Pancreatic cancer		Stomach cancer			Bladder cancer		Kidney cancer			Breast cancer		Cervical cancer				Uterine cancer		Ovarian cancer			Larynx cancer		Lung cancer			Thyroid cancer			CNS cancer			Hodgkin lymphoma		Leukemia		Multiple myeloma		Non-Hodgkin lymphoma
		Early-onset	Later-onset	Early-onset	Later-onset	Early-onset	Later-onset	Early-onset	Later-onset	Early-onset	Later-onset	Early-onset	Later-onset		Early-onset	Later-onset	Early-onset	Later-onset		Early-onset	Later-onset	Early-onset		Later-onset		Early-onset	Later-onset	Early-onset	Later-onset		Early-onset	Later-onset	Early-onset	Later-onset		Early-onset	Later-onset		Early-onset	Later-onset		Early-onset	Later-onset	Early-onset	Later-onset	Early-onset	Later-onset	Early-onset	Later-onset
Africa
Uganda	ASR	3.5	38.3	2.5	54.6	0.4	2.5	4.1	28.1	1.1	10.6	2	22.5		0.6	7	0.6	3.3		26.3	98.8	46.6		159		2	20.1	5	27.5		0.4	3	1.5	16.9		1.5	8.5		1	6.3		1.5	4.9	1.1	7.7	0.8	8.2	4.9	11.2
	AAPC [% (95% CI)]	2.3 (-2.4 to 7.4)	0.5 (-2.1 to 3.1)	7.1* (1.0 – 13.9)	2.0 (-0.8 to 4.9)	-1.6 (-9.3 to 6.8)	-6.7 (-17.9 to 5.6)	2.6 (-2.2 to 7.9)	2.3 (-3.3 to 8.3)	-4.3 (-13.5 to 6.1)	-0.7 (-11.5 to 11.9)	-7.2 (-13.3 to -0.5)	-4.2 (-7.9 to -0.4)		1.9 (-5.6 to 10.5)	-1.4 (-8.5 to 6.4)	0.5 (-9.4 to 11.3)	-5.0 (-14.7 to 5.3)		1.5 (-0.7 to 3.7)	1.3 (-1.4 to 4.1)	-2.2 (-3.8 to -0.5)		-1.0 (-3.4 to 2.2)		-3.3 (-10.0 to 4.0)	3.1 (-1.2 to 7.8)	0.8 (-2.4 to 4.2)	-0.6 (-4.6 to 3.7)		-1.9 (-10.5 to 7.9)	-1.3 (-20.4 to 21.6)	-2.9 (-11.4 to 6.9)	6.7* (1.3 – 13.7)		6.0* (0.8 – 12.5)	0.2 (-7.6 to 8.8)		3.2 (-3.2 to 10.1)	-0.9 (-8.6 to 7.4)		-4.9 (-13.5 to 5.2)	-6.7 (-15.6 to 3.3)	4.1 (-4.2 to 13.4)	-0.4 (-6.4 to 6.2)	-2.0 (-13.7 to 8.6)	-2.0 (-9.7 to 7.3)	-3.8 (-8.1 to 0.8)	-0.9 (-6.6 to 5.4)
Asia
Bahrain	ASR	7.3	44.9	0.9	6.3	1	6.2	1.6	17	1.6	13.5	2.1	14.6		1.4	12.4	2.4	9.1		53.5	182.9	3		17.3		3.4	29.3	5.3	25.2		NA	3.2	1.9	37.9		9	18.2		1.9	6.5		2.2	4.3	2.5	10.9	1.1	7.4	3.5	19.6
	AAPC [% (95% CI)]	1.1 (-4.6 to 7.2)	5.3* (2.8 – 7.9)	-2.0 (-4.0 to -0.2)	-8.3 (-16.1 to 0.5)	-1.7 (-5.7 to 2.5)	-1.0 (-7.3 to 6.3)	-1.9 (-6.0 to 2.6)	-2.7 (-7.6 to 2.5)	-8.4 (-15.2 to -0.8)	2.9 (-1.9 to 8.2)	0.3 (-8.8 to 10.0)	-2.7 (-9.7 to 2.0)		1.5 (-9.6 to 13.5)	-1.2 (-6.3 to 4.4)	-4.5 (-10.4 to 2.0)	-2.1 (-10.3 to 5.2)		0.2 (-3.6 to 3.9)	2.0* (0.5 – 3.6)	1.8 (-6.4 to 10.7)		-7.7 (-12.0 to -3.1)		3.6 (-5.6 to 13.3)	4.9 (-1.1 to 11.3)	1.2 (-2.3 to 4.8)	-1.3 (-7.6 to 5.5)		NA	-6.0 (-9.1 to -2.5)	-5.2 (-15.4 to 6.5)	-5.2 (-8.2 to -2.0)		2.8 (-3.1 to 8.8)	-2.0 (-9.7 to 5.6)		-1.3 (-13.4 to 12.6)	-5.7 (-11.7 to 0.6)		3.5 (-6.3 to 13.8)	-2.2 (-4.7 to 0.5)	-1.4 (-7.1 to 5.0)	0.5 (-4.8 to 6.3)	-1.3 (-7.1 to 3.7)	-3.1 (-11.4 to 6.5)	3.0 (-3.9 to 10.5)	-1.0 (-7.2 to 5.9)
China	ASR	6.6	94.1	0.1	7.6	0.7	17	2.2	28.9	0.9	24.3	5.4	45.2		0.5	8.9	1.8	11.2		37.1	120.9	9.7		13.1		5.2	23.4	5.7	19.2		0.1	0.8	8.3	100.4		30.3	37.8		3.1	14.9		0.3	0.3	2.2	8.1	0.2	4.2	2.1	11.7
	AAPC [% (95% CI)]	-0.5 (-2.0 to 1.1)	-0.1 (-0.4 to 0.1)	-4.6 (-9.8 to 1.0)	-5.9 (-7.2 to -5.1)	-0.2 (-3.6 to 2.8)	-2.4 (-3.0 to -1.7)	-3.8 (-5.6 to -1.9)	-2.6 (-3.5 to -1.7)	-2.2 (-5.0 to 0.6)	0.8* (0.1 – 1.5)	-3.1 (-4.5 to -1.8)	-2.8 (-3.3 to -2.5)		-2.7 (-5.4 to 0)	-0.8 (-2.1 to 0.5)	2.4 (-0.7 to 5.6)	1.1 (-0.7 to 3.2)		1.3* (0.6 – 2.1)	2.4* (1.7 – 3.2)	4.0* (1.8 – 6.2)		6.4* (5.3 – 8.5)		3.2* (1.7 – 4.8)	1.1 (0 – 2.2)	-0.1 (-2.4 to 1.7)	-1.2 (-2.2 to -0.5)		-2.7 (-9.1 to 4.3)	-6.6 (-10.4 to -1.7)	8.6*† (7.6 – 9.7)	3.0*† (2.1 – 3.9)		17.7* (15.8 – 20.0)	15.1* (12.4 – 18.1)		-4.1 (-6.0 to -2.1)	-4.0 (-5.1 to -3.0)		6.1* (0.2 – 12.2)	-0.2 (-8.2 to 8.4)	-2.7 (-4.9 to -0.4)	-0.2 (-1.1 to 0.7)	2.4 (-5.2 to 11.6)	0.7 (-0.8 to 2.2)	1.0 (-1.0 to 2.9)	0.4 (-0.8 to 1.9)
India	ASR	2.6	20	1.4	13.2	1.3	8.4	0.8	8.6	0.5	6.2	1.9	12.7		0.2	4.1	0.4	3.4		23.7	104.9	10.3		48.3		1.4	16.1	4.7	23		0.3	2.5	1.6	16.1		2.5	5.1		1.6	5.4		0.6	1.3	2.1	6.8	0.3	4.4	1.6	9.5
	AAPC [% (95% CI)]	3.0* (0.8 – 5.1)	3.4* (2.0 – 4.7)	-1.6 (-3.3 to 0.2)	-2.3 (-3.2 to -1.2)	1.2 (-1.9 to 4.4)	4.0* (2.6 – 5.5)	1.1 (-2.8 to 5.2)	3.7* (2.4 – 5.1)	2.0 (-1.7 to 5.8)	4.6* (3.3 – 5.9)	-0.4 (-1.8 to 1.1)	0.7 (-0.8 to 2.1)		-2.6 (-6.8 to 2.0)	1.8 (-0.6 to 4.3)	1.8 (-2.1 to 5.9)	3.2* (1.3 – 5.2)		0.3 (-0.9 to 1.4)	2.6* (1.9 – 3.3)	-6.3 (-7.5 to -5.0)		-2.7 (-4.2 to -1.5)		3.5* (0.9 – 6.3)	6.2* (4.2 – 8.3)	-1.4 (-2.4 to 0.1)	1.7* (0.5 – 2.9)		-1.2 (-6.8 to 4.7)	-1.9 (-4.5 to 0.8)	2.0 (-1.6 to 5.7)	4.4* (2.8 – 6.0)		1.2 (-0.5 to 3.0)	1.9* (0.2 – 3.6)		-1.6 (-3.7 to 0.6)	1.8* (0.2 – 3.4)		-0.1 (-3.0 to 3.0)	1.3 (-1.1 to 3.8)	0.7 (-0.6 to 2.1)	1.8* (0.3 – 3.2)	1.8 (-3.4 to 7.3)	4.6* (3.3 – 6.3)	-0.2 (-2.5 to 2.3)	2.3* (1.0 – 3.7)
Israel	ASR	9.1	130.1	0.2	3.9	0.3	7.9	0.3	6.7	1.1	30.1	2.3	23.4		1	22.5	2.3	21.9		65.1	308.2	7.3		12.6		4.5	63.5	5.1	31.1		0.3	2.5	3.4	63.2		20.2	34.7		2.9	12.9		5	2.9	3	22.3	1.4	19.4	7.3	47.8
	AAPC [% (95% CI)]	-0.1 (-1.0 to 0.8)	-2.8 (-3.5 to -2.2)	1.7 (-6.3 to 10.3)	-2.3 (-3.7 to 0.3)	-0.3 (-5.5 to 5.4)	-1.8 (-3.5 to -0.1)	0.5 (-2.8 to 4.0)	0.2 (-1.4 to 1.8)	-1.8 (-4.3 to 0.9)	0.5 (-0.3 to 1.3)	-0.5 (-2.6 to 1.6)	-2.3 (-3.3 to -1.3)		0 (-4.4 to 4.7)	-1.3 (-2.4 to -0.1)	0.6 (-1.9 to 3.1)	-2.5 (-3.6 to -1.4)		-0.5 (-1.1 to -0.1)	-0.5 (-1.0 to 0.1)	-0.2 (-1.5 to 0.9)		0.5 (-0.4 to 1.4)		-0.2 (-2.9 to 1.8)	0.4 (-0.2 to 1.0)	-2.0 (-3.6 to -0.1)	-2.2 (-2.9 to -1.5)		-2.9 (-9.0 to 3.7)	-2.3 (-4.7 to 0.3)	-2.0 (-3.7 to -0.3)	1.7* (1.1 – 2.4)		1.4*† (0.6 – 2.0)	-0.3† (-1.3 to 0.4)		0.5 (-0.8 to 1.8)	-0.3 (-1.4 to 0.8)		-0.6 (-2.1 to 1.0)	-0.6 (-3.3 to 2.1)	-1.7 (-3.4 to 0.1)	-3.6 (-4.3 to -2.0)	0.9 (-2.3 to 3.8)	-0.2 (-1.1 to 1.1)	-0.8 (-1.9 to 0.4)	-0.3 (-1.0 to 0.4)
Japan	ASR	8.9	121.1	0.5	10	0.5	19.7	1	39.7	1.1	31.4	7.8	88.1		0.6	12.3	1.1	9.8		54.3	150.8	13.5		17.9		6	29.1	7.2	22.1		0.1	1	3.7	74.3		7.6	19.5		1.4	4.3		0.5	0.6	2.7	9.7	0.6	7.7	2.7	21
	AAPC [% (95% CI)]	1.9* (1.1 – 3.0)	1.9* (1.4 – 2.4)	8.5 (-1.8 to 16.2)	2.1* (1.4 – 2.8)	-0.1 (-4.1 to 2.5)	-2.1 (-2.7 to -1.5)	-2.2 (-6.2 to 1.9)	-4.9 (-5.3 to -4.4)	3.4 (-0.1 to 6.9)	2.0* (1.4 – 2.7)	-2.6 (-3.9 to -1.3)	-0.1 (-0.6 to 0.2)		8.7* (2.8 – 14.9)	3.5* (2.5 – 4.6)	7.5* (4.2 – 10.9)	4.2* (3.3 – 5.2)		3.5* (3.0 – 4.1)	5.1* (4.7 – 5.6)	4.9* (3.8 – 6.0)		3.1* (2.3 – 3.8)		10.3*† (8.1 – 12.6)	6.7*† (5.9 – 7.5)	4.0* (3.1 – 4.9)	2.3* (1.6 – 3.1)		2.1 (-3.9 to 8.7)	2.1 (-0.2 to 4.4)	2.0 (-0.3 to 4.3)	1.7* (1.3 – 2.4)		5.1* (3.6 – 6.8)	4.1* (3.3 – 5.2)		3.3 (-0.4 to 6.9)	0 (-1.9 to 1.8)		5.9* (2.9 – 8.9)	8.0* (3.7 – 12.3)	-0.4 (-1.8 to 0.8)	1.0 (0 – 1.9)	4.7* (1.4 – 8.0)	2.4* (1.4 – 3.7)	0.1 (-2.1 to 3.2)	3.8* (3.0 – 4.5)
Kuwait	ASR	8	60.9	NA	5.1	0.7	7	0.8	12.9	1	13.9	1.4	8.8		0.6	11.6	1	7.1		44	188.3	2.9		12.4		2.4	40.2	2.6	17.9		NA	2.3	1.2	19.7		16.4	20.2		1.7	7.2		2.5	4.2	3.3	11.5	1	8.8	4.2	23.3
	AAPC [% (95% CI)]	-0.5 (-4.0 to 3.3)	1.4 (-0.6 to 3.5)	NA	-5.2 (-11.3 to 1.5)	-5.8 (-9.8 to -1.7)	1.0 (-4.4 to 6.9)	-5.9 (-11.9 to 0.4)	-1.6 (-7.7 to 5.0)	-1.3 (-6.5 to 4.3)	1.2 (-3.1 to 5.8)	3.5 (-2.8 to 10.3)	2.4 (-3.7 to 8.9)		-1.4 (-13.0 to 11.9)	-2.8 (-6.1 to 0.8)	-0.4 (-11.0 to 12.2)	5.6 (-0.4 to 12.0)		1.0 (-0.3 to 2.4)	3.4* (1.7 – 5.1)	3.2 (-3.4 to 10.6)		-6.6 (-10.6 to -2.3)		-2.3 (-8.5 to 4.2)	11.2* (6.2 – 15.4)	-0.8 (-6.1 to 5.2)	-0.6 (-3.6 to 2.5)		NA	-5.2 (-8.8 to -1.6)	-0.7 (-11.3 to 11.6)	-3.3 (-6.6 to 0.3)		9.0* (7.9 – 10.9)	5.4* (1.5 – 9.4)		-1.8 (-8.2 to 5.3)	-2.6 (-8.0 to 3.4)		9.8* (4.6 – 15.7)	0.3 (-7.2 to 8.5)	-1.3 (-5.8 to 3.6)	3.2 (-1.1 to 7.8)	-2.3 (-5.6 to 1.2)	3.2 (-1.1 to 7.7)	2.9 (-3.1 to 9.4)	1.2 (-3.0 to 5.8)
Philippines	ASR	6.5	77.3	0.2	3.1	0.4	5.5	2	27.6	0.7	16.9	1.2	16.3		0.4	5.9	0.9	7.5		43	196.8	16.2		47.8		6	35.8	9.6	39.1		0.2	2.4	3.5	59.5		12.8	31.4		1.2	5.4		0.6	0.8	3.7	12.8	0.3	4.5	2.4	15.8
	AAPC [% (95% CI)]	-0.4 (-1.7 to 0.9)	-0.9 (-1.7 to 0.2)	-1.4 (-6.4 to 4.1)	-5.3 (-8.8 to -1.5)	3.3 (-1.5 to 8.5)	0 (-2.1 to 2.2)	-4.4 (-6.2 to -2.4)	-2.2 (-3.5 to -0.9)	1.8 (-6.1 to 10.4)	0.2 (-1.6 to 1.9)	-6.0 (-9.0 to -2.8)	-4.7 (-6.0 to -3.2)		-1.4 (-8.2 to 5.8)	-1.0 (-2.8 to 0.9)	-6.1 (-11.5 to 0.5)	-0.9 (-4.1 to 2.5)		-1.3 (-2.2 to -0.4)	-0.1 (-0.9 to 0.8)	-1.9 (-2.9 to -1.2)		-1.5 (-2.4 to -0.5)		0 (-1.2 to 1.5)	0.2 (-0.6 to 1.1)	-0.5 (-1.9 to 0.9)	-0.5 (-1.1 to 0.1)		-4.7 (-11.3 to 2.6)	-4.3 (-8.0 to -0.2)	-2.1 (-4.5 to -0.1)	-1.6 (-2.5 to -0.7)		0.6 (-0.6 to 1.8)	-1.0 (-3.5 to 2.2)		-2.3 (-4.9 to 0.5)	-3.6 (-5.9 to -1.3)		-0.4 (-4.1 to 3.5)	-3.9 (-8.4 to 0.7)	-1.2 (-2.2 to 0)	-1.9 (-4.0 to 0.3)	-1.1 (-6.6 to 5.1)	-0.1 (-2.5 to 2.4)	-2.5 (-4.9 to -0.1)	-2.4 (-3.7 to -1.1)
Republic of Korea	ASR	9.6	96.9	0.1	2.2	1	26.5	3.1	44.1	1	22.5	14.1	92.6		0.4	7.1	1.7	10.1		50.1	91.6	13.8		29.9		4.5	14.8	5.6	15.5		0.1	0.9	3.8	62.9		81.3	113.9		1.8	5.8		0.4	0.3	2.8	8	1.2	8.1	2.6	12.1
	AAPC [% (95% CI)]	2.1* (1.4 – 2.6)	1.5* (1.2 – 1.9)	3.5 (-1.0 to 8.3)	-1.7 (-2.8 to -0.5)	-2.5 (-3.4 to -1.4)	0.2 (-0.3 to 0.6)	-3.3 (-3.8 to -2.8)	-2.7 (-3.0 to -2.5)	3.8*† (2.6 – 4.9)	2.2*† (1.9 – 2.5)	-0.9 (-1.2 to -0.7)	-1.8 (-2.2 to -1.4)		-1.5 (-3.7 to 0.5)	-0.4 (-1.1 to 0.1)	5.5* (4.0 – 7.0)	4.8* (4.0 – 5.6)		5.4* (5.1 – 5.8)	6.8* (6.4 – 7.3)	-2.0 (-2.4 to -1.5)		-4.8 (-5.1 to -4.5)		5.4* (4.8 – 5.9)	6.3* (5.5 – 7.3)	2.3* (1.8 – 2.9)	2.1* (1.7 – 2.6)		-5.2 (-8.2 to -2.0)	-4.6 (-6.0 to -3.7)	2.0* (0.9 – 2.9)	1.4* (1.1 – 1.8)		11.9*† (10.9 – 12.7)	9.7*† (9.1 – 10.2)		0.6 (-0.1 to 1.3)	0.3 (-1.0 to 1.4)		6.9*† (5.5 – 8.4)	2.8*† (0.6 – 5.1)	0.3 (-0.1 to 0.8)	1.5* (0.9 – 2.1)	9.8*† (8.3 – 11.4)	7.1*† (6.4 – 8.0)	3.2* (2.5 – 3.9)	2.4* (1.9 – 2.9)
Thailand	ASR	5.2	41.7	0.2	2.6	0.5	11.9	3.9	58	0.5	6.5	1.9	10.2		0.3	6.1	0.4	2.6		27.6	70.9	18		41.2		2.3	15.8	5.5	15.3		0.1	1.3	4	64.7		7.2	10.2		1.6	3.3		0.5	0.6	3	8.1	0.3	4.3	3	14.3
	AAPC [% (95% CI)]	1.6* (0.1 – 3.1)	0.9 (-0.5 to 2.8)	-0.4 (-5.8 to 5.7)	-5.8 (-8.6 to -3.0)	2.3 (-1.5 to 6.3)	-1.4 (-3.0 to 0.8)	-2.8 (-4.2 to -1.3)	-3.3 (-4.2 to -2.3)	5.7* (0.3 – 11.5)	1.7 (-0.5 to 4.0)	1.9 (-0.4 to 4.4)	-1.2 (-2.7 to 0.5)		-8.3 (-17.5 to 5.0)	-3.7 (-5.4 to -1.8)	3.0 (-2.8 to 9.3)	-0.5 (-3.1 to 4.2)		1.9* (1.2 – 2.6)	2.7* (2.0 – 3.2)	-3.4 (-4.2 to -2.3)		-5.0 (-6.1 to -3.9)		2.9* (0.7 – 5.2)	3.8* (2.3 – 5.3)	-0.3 (-1.8 to 1.2)	0 (-1.0 to 1.1)		-1.1 (-8.9 to 7.2)	-8.6 (-12.8 to -4.2)	0.2 (-1.3 to 1.8)	-1.9 (-3.0 to -0.3)		2.4*† (0.6 – 4.6)	-1.8† (-3.5 to 0.1)		-2.1 (-4.8 to 0.7)	1.8 (-2.3 to 6.2)		3.7 (-3.0 to 11.1)	-2.9 (-9.9 to 4.7)	-0.2 (-1.6 to 1.3)	-0.5 (-2.1 to 1.1)	8.0* (2.3 – 14.2)	3.2* (0.3 – 6.2)	-0.2 (-1.5 to 1.1)	-0.3 (-1.7 to 0.8)
Turkey	ASR	5.5	56	0.6	4.9	0.4	9.7	0.5	7.8	0.9	16.7	3.3	24.5		1.1	14.5	1.6	10.8		43.3	132.1	5.2		16		4.6	40.3	5.2	21.4		0.3	2.2	3.4	40.3		23.9	33.1		3.3	12.5		1.6	2	3.3	13.9	0.9	10.2	3	18.2
	AAPC [% (95% CI)]	2.5* (0.9 – 4.1)	1.6* (1.2 – 2.1)	-0.6 (-4.8 to 4.1)	-2.1 (-3.9 to -0.1)	-2.4 (-5.3 to 0.8)	-0.9 (-2.2 to 0.4)	-2.7 (-6.6 to 1.4)	1.1 (-0.7 to 3.1)	2.5 (-0.3 to 5.5)	2.8* (1.7 – 4.1)	2.1* (0.2 – 4.0)	-0.5 (-1.5 to 0.6)		3.2 (-2.4 to 8.9)	2.9 (-0.8 to 5.4)	4.3* (2.2 – 6.3)	5.4* (3.9 – 7.1)		2.3* (1.9 – 2.7)	1.9* (1.4 – 2.5)	3.3*† (2.1 – 4.4)		-1.0† (-1.9 to -0.1)		3.8* (0.5 – 6.0)	3.1* (1.5 – 4.6)	1.6 (-1.5 to 4.5)	0.5 (-0.3 to 1.3)		0.8 (-5.6 to 7.9)	-2.7 (-4.6 to -0.8)	0.8 (-0.9 to 2.6)	4.2* (3.4 – 5.3)		11.5* (10.0 – 13.4)	8.9* (7.8 – 11.0)		1.2 (-0.8 to 3.2)	2.8* (0.5 – 5.0)		2.3 (-0.1 to 4.8)	0.2 (-2.6 to 3.2)	1.0 (0 – 2.0)	2.2* (1.1 – 3.3)	6.4* (0.2 – 12.1)	4.5* (2.2 – 6.9)	1.5 (-0.1 to 3.2)	2.7* (1.4 – 3.8)
South America
Argentina	ASR	7.6	78.3	0.6	8.4	1.1	16.5	0.7	11.9	1.3	28.5	1.7	21.6		0.8	11.3	2	18.7		53	260.7	17		32.1		3.4	37.6	6.7	31.9		0.4	2	2	33.2		8.9	13.3		3	13.5		2	2.4	3.2	12.5	0.6	8.4	3.3	18.5
	AAPC [% (95% CI)]	2.5 (-0.8 to 6.0)	-1.0 (-2.5 to 0.9)	-2.6 (-13.4 to 12.6)	-3.7 (-7.0 to -0.2)	-1.8 (-10.1 to 7.4)	-3.8 (-7.8 to 0.4)	3.3 (-13.5 to 18.3)	3.9* (0.5 – 7.6)	0.3 (-7.7 to 9.3)	1.2 (-0.2 to 2.6)	-7.1 (-13.7 to -0.2)	0.2 (-2.4 to 2.9)		-6.4 (-17.7 to 7.0)	-5.0 (-7.1 to -2.7)	2.4 (-3.7 to 8.8)	0.7 (-2.9 to 4.2)		-0.6 (-1.8 to 1.4)	-1.1 (-2.1 to -0.1)	0.3 (-2.3 to 3.1)		-3.2 (-5.4 to -1.0)		1.1 (-3.3 to 6.0)	1.0 (-1.0 to 3.2)	-0.2 (-3.2 to 2.9)	-0.8 (-3.2 to 1.7)		3.1 (-2.2 to 8.3)	-1.8 (-10.1 to 7.4)	-0.2 (-4.5 to 4.4)	2.3* (0.6 – 4.0)		2.7 (-1.2 to 6.9)	1.5 (-1.1 to 4.3)		4.0 (-0.3 to 8.8)	9.5* (3.1 – 15.2)		-1.5 (-7.7 to 5.3)	5.5 (-9.6 to 17.3)	-0.7 (-5.0 to 3.8)	-1.9 (-4.9 to 1.2)	5.2 (-6.4 to 19.0)	-4.6 (-6.5 to -2.7)	1.0 (-4.0 to 6.1)	-2.3 (-4.2 to -0.4)
Chile	ASR	5.9	60.7	1.2	13.9	5.1	97.7	1.8	12.8	2.2	17.9	4.4	57.2		1.2	7	2.9	20.6		25.7	119.8	22.4		32.1		3.6	24.1	5.4	22.5		NA	1.5	1.7	20.4		14.8	16.7		2.9	7.5		1.9	3.4	3.1	11.3	1.8	12.2	2.8	14.4
	AAPC [% (95% CI)]	4.0 (-3.3 to 11.8)	1.0 (-0.6 to 2.7)	0.6 (-2.7 to 3.7)	-4.6 (-8.3 to -0.7)	-6.1 (-9.9 to -2.2)	-3.3 (-5.1 to -1.5)	-9.3 (-30.6 to 17.6)	0.2 (-5.1 to 6.0)	3.4 (-5.8 to 14.3)	1.8 (-3.5 to 7.7)	-4.4 (-9.9 to 1.6)	-1.1 (-2.7 to 0.5)		-0.7 (-4.0 to 2.3)	5.8 (-4.7 to 14.9)	-1.9 (-7.6 to 4.1)	5.0 (-1.9 to 12.5)		0 (-2.6 to 2.8)	1.1 (-1.2 to 3.5)	-3.9 (-7.0 to -0.4)		-3.9 (-8.6 to 0.6)		0.8 (-5.4 to 7.4)	4.3* (0.6 – 8.3)	-0.9 (-8.7 to 7.6)	-0.7 (-4.5 to 3.2)		NA	-8.9 (-25.9 to 8.9)	-1.8 (-9.0 to 6.3)	2.9 (-0.9 to 6.9)		10.1* (5.5 – 14.9)	4.8 (-0.6 to 10.7)		-1.3 (-5.2 to 3.4)	1.6 (-6.6 to 10.9)		-0.1 (-8.1 to 8.6)	0.1 (-5.4 to 6.3)	-1.0 (-6.1 to 4.3)	-1.5 (-6.8 to 4.2)	-0.8 (-7.0 to 5.7)	1.7 (-3.0 to 6.8)	-1.4 (-10.4 to 8.5)	1.5 (-3.8 to 7.1)
Colombia	ASR	6.3	63.7	0.2	5.1	0.8	17.7	0.5	13.3	0.7	15.3	5.5	46.5		0.3	7.8	1.2	9		32.9	153.4	18.5		45.1		2.5	24.3	5.5	24.9		0.2	2	1.5	33.6		18.2	39.8		2.9	10.5		1.3	1.7	3.8	14.8	0.5	10.1	4	23
	AAPC [% (95% CI)]	0.7 (-1.0 to 2.4)	0.8 (-0.1 to 1.7)	1.4 (-13.2 to 18.9)	-6.0 (-8.2 to -3.6)	-0.9 (-7.9 to 6.8)	-2.8 (-5.0 to -0.5)	0 (-8.3 to 9.5)	-1.4 (-3.8 to 1.8)	-3.6 (-8.9 to 4.9)	0.9 (-0.2 to 2.0)	4.2*† (2.5 – 6.1)	-2.4† (-3.2 to -1.7)		-5.8 (-14.6 to 3.8)	-2.3 (-4.1 to -0.6)	4.1 (-1.0 to 9.5)	2.8* (0.3 – 5.4)		0.1 (-0.7 to 0.9)	1.7* (0.1 – 3.3)	-3.0 (-4.1 to -1.8)		-5.3 (-6.5 to -4.0)		0.7 (-1.3 to 2.9)	1.6* (0.7 – 2.5)	-1.6 (-3.6 to 0.5)	-0.1 (-1.4 to 1.2)		-1.7 (-10.0 to 7.7)	-6.0 (-11.4 to 0)	0.7 (-2.8 to 4.4)	-1.0 (-2.0 to -0.4)		6.2* (4.4 – 8.2)	7.9* (6.3 – 9.6)		0.8 (-2.2 to 4.0)	2.3 (-3.1 to 6.2)		1.1 (-3.9 to 6.4)	0.1 (-6.4 to 7.1)	0.9 (-1.9 to 3.8)	0.9 (-1.6 to 3.5)	2.0 (-5.9 to 10.9)	2.4 (-0.9 to 5.6)	1.1 (-3.3 to 5.8)	0.1 (-1.7 to 1.9)
Ecuador	ASR	4.6	50.6	0.4	3.1	1.7	29.2	1.1	20	0.9	16.9	6.9	56.8		0.5	8.8	1.2	11.9		29.1	132.1	18.7		55.8		2.6	21.3	5.5	25.7		0.4	1.2	1.8	25.8		35.5	68.5		3.3	10.2		0.8	1.9	4.1	15.6	0.7	8.9	5.4	37.5
	AAPC [% (95% CI)]	2.2 (-0.5 to 5.0)	2.7* (1.0 – 4.5)	-1.4 (-8.9 to 6.9)	-3.2 (-7.6 to 1.7)	-3.4 (-8.0 to 1.6)	-2.8 (-5.2 to -0.3)	-1.5 (-6.7 to 4.3)	-0.8 (-4.1 to 2.4)	13.0*† (5.7 – 22.2)	1.2† (-0.7 to 3.3)	1.7 (0 – 3.6)	0.7 (-1.9 to 3.0)		-3.0 (-11.3 to 6.0)	1.3 (-1.9 to 4.7)	2.3 (-3.7 to 8.9)	4.2* (1.1 – 7.3)		2.7* (0.9 – 3.8)	2.0* (0.6 – 3.4)	0.4 (-1.8 to 2.6)		-1.8 (-3.2 to -0.3)		5.4* (0.1 – 11.3)	2.1* (0.4 – 3.9)	3.3 (-0.2 to 7.0)	1.5 (-0.2 to 3.4)		-5.1 (-18.3 to 9.5)	1.5 (-11.7 to 19.9)	-1.7 (-6.3 to 3.2)	3.5* (1.6 – 5.5)		11.3* (9.6 – 12.9)	10.8* (9.1 – 12.7)		1.8 (-1.1 to 4.9)	3.8 (-0.9 to 8.8)		2.6 (-5.7 to 12.0)	2.1 (-6.6 to 11.8)	0.7 (-2.5 to 4.2)	1.5 (-1.6 to 5.0)	3.5 (-4.4 to 12.0)	2.6 (-0.6 to 5.9)	0.9 (-1.2 to 3.1)	3.9* (2.4 – 5.4)
Central America
Costa Rica	ASR	5.5	59.1	0.1	2.5	0.6	9.7	0.8	13.7	0.7	14.4	5.6	55.3		0.4	7	1.1	9.2		29.6	147.5	18.6		31.2		3.1	31.3	4.1	17.1		0.2	1.1	1	18.8		22.4	34.2		1.8	6.7		1.8	1.9	2.8	12.9	0.4	3.6	2.4	17.5
	AAPC [% (95% CI)]	1.6 (-0.4 to 3.7)	1.2* (0.2 – 2.3)	-0.2 (-6.6 to 7.1)	-5.0 (-8.5 to -1.5)	-8.3 (-14.7 to -1.4)	-7.3 (-10.5 to -4.5)	-0.2 (-4.0 to 3.7)	-1.9 (-4.7 to 1.3)	-2.2 (-6.2 to 2.1)	-4.3 (-6.8 to -1.6)	-2.9 (-4.6 to -1.1)	-4.0 (-5.1 to -2.9)		-4.3 (-7.6 to -1.4)	-2.2 (-5.1 to 0.8)	0.3 (-3.8 to 4.6)	-1.3 (-3.9 to 1.3)		1.1 (0 – 2.2)	1.5* (1.0 – 2.0)	-1.3 (-2.8 to 0.2)		-4.4 (-5.7 to -3.4)		1.6 (-1.5 to 4.8)	0.4 (-1.1 to 2.1)	-0.3 (-1.6 to 1.0)	-1.5 (-3.7 to -0.3)		-2.6 (-15.4 to 13.3)	-0.3 (-6.0 to 5.8)	1.4 (-3.6 to 6.7)	-3.0 (-5.2 to -0.8)		5.9* (4.4 – 7.4)	6.3* (5.0 – 7.8)		-2.2 (-5.6 to 1.4)	-4.3 (-7.2 to -1.3)		-0.2 (-3.4 to 3.3)	-2.9 (-6.7 to 1.3)	-3.7 (-7.3 to 0.3)	-4.4 (-8.5 to 0)	-7.5 (-13.0 to -1.5)	-3.1 (-8.0 to 1.2)	-2.2 (-6.8 to 2.9)	-2.8 (-5.6 to 0.5)
North America
Canada	ASR	9.2	121.9	0.2	5.8	0.4	8.3	0.5	8.1	1.1	25.3	1.4	13.2		1.1	22.6	2.7	22.1		53.5	291	10		11		6.3	75.6	5.9	31.8		0.1	2.4	5.2	147.4		23.8	30.1		3.1	11.6		3.2	2.2	3.3	24.2	0.9	15.8	5.1	38.2
	AAPC [% (95% CI)]	2.1*† (1.6 – 2.9)	-1.2† (-1.6 to -1.0)	-0.3 (-4.2 to 4.0)	-0.2 (-1.0 to 0.6)	0.3 (-1.5 to 2.6)	1.1* (0.3 – 1.9)	4.8* (2.5 – 7.1)	2.9* (2.0 – 3.8)	1.8* (0.6 – 3.1)	1.0* (0.5 – 1.5)	0.1 (-1.2 to 1.5)	-0.5 (-1.0 to 0)		1.3 (-0.7 to 3.2)	1.3* (0.5 – 2.2)	2.1* (1.1 – 3.2)	1.1* (0.5 – 1.7)		0.6* (0.4 – 0.8)	0.2 (-0.1 to 0.6)	-0.1 (-0.8 to 0.7)		-1.5 (-2.1 to -1.0)		3.1*† (2.1 – 4.0)	1.5*† (1.3 – 1.7)	1.0 (-0.7 to 2.2)	-0.9 (-1.3 to -0.4)		-2.8 (-5.9 to 0.5)	-2.8 (-4.2 to -1.7)	-4.2 (-5.4 to -3.0)	0.3* (0.1 – 0.6)		3.3* (2.5 – 4.0)	4.4* (3.5 – 5.3)		-0.7 (-1.6 to 0.3)	-0.7 (-1.2 to -0.3)		0.1 (-1.0 to 1.2)	-0.3 (-1.9 to 1.3)	1.9* (1.1 – 2.6)	1.7* (1.2 – 2.3)	3.3*† (1.7 – 4.9)	0.7*† (0.2 – 1.4)	-0.2 (-0.9 to 0.5)	-0.1 (-0.6 to 0.3)
USA	ASR	9.9	103.9	0.2	5.3	0.4	7.5	0.7	11.5	1.4	29.9	1.4	12.4		1	23.7	3.3	24.8		62.5	326	8.3		10.7		8.2	79.2	5.6	32.9		0.3	3.6	5.4	144.5		22.6	28.5		3.3	10.6		3.5	2.3	3.6	24.9	1.4	18.5	5.3	37.9
	AAPC [% (95% CI)]	2.4*† (1.8 – 3.1)	-2.3† (-2.4 to -2.0)	-4.2 (-6.5 to -1.9)	-1.0 (-1.9 to -0.2)	0.8 (-1.6 to 3.3)	0 (-0.5 to 0.4)	0 (-1.7 to 1.8)	3.2* (2.8 – 3.7)	2.3*† (1.2 – 3.4)	0.8*† (0.6 – 1.1)	1.9*† (0.7 – 3.1)	-0.9† (-1.4 to -0.4)		-2.6 (-3.7 to -1.2)	-1.3 (-1.7 to -0.9)	3.2*† (2.5 – 3.9)	0.8† (-0.1 to 1.7)		0.3 (0 – 0.5)	-1.0 (-1.2 to -0.8)	-0.8 (-1.3 to -0.4)		-1.8 (-2.3 to -1.4)		1.5*† (1.0 – 1.9)	0.8*† (0.6 – 0.9)	-0.8 (-1.6 to -0.1)	-2.4 (-2.9 to -1.8)		-3.7 (-5.9 to -1.4)	-2.3 (-3.0 to -1.6)	-3.3 (-4.0 to -2.6)	-1.3 (-1.4 to -1.1)		3.2* (2.6 – 3.7)	3.6* (3.2 – 3.9)		-0.9 (-2.1 to 0.3)	-0.5 (-1.2 to 0.3)		-0.7 (-3.0 to 1.2)	0.3 (-1.0 to 1.5)	1.3* (0.3 – 2.2)	0.6 (0 – 1.3)	3.1*† (1.6 – 4.7)	0.4† (0 – 0.8)	-0.6 (-1.2 to 0)	-0.8 (-1.2 to -0.3)
Europe
Austria	ASR	6.9	92.9	0.2	4.1	0.4	10.1	0.7	12.4	1.5	33.6	2.1	23.5		1	18.6	2	23.7		52.6	237.9	9.5		15.2		3.4	50.5	5.5	33.8		0.2	2.3	5.5	81.1		12.9	22		3.6	12.8		2.5	1.7	2.7	18.7	0.7	12.3	4	25.1
	AAPC [% (95% CI)]	0.3 (-0.7 to 1.3)	-2.5 (-2.9 to -2.0)	3.0 (-2.7 to 9.4)	1.1 (-0.8 to 3.0)	-0.1 (-4.2 to 4.4)	-2.1 (-2.9 to -1.2)	-0.5 (-4.7 to 3.9)	-0.5 (-1.5 to 0.6)	0.8 (-1.6 to 3.4)	1.0* (0.4 – 1.6)	-0.2 (-2.0 to 0.8)	-3.2 (-3.6 to -2.8)		-5.5 (-7.6 to -3.3)	-2.1 (-2.8 to -1.4)	-1.3 (-2.4 to 0.7)	-2.2 (-2.6 to -1.7)		0.7 (0 – 1.4)	-0.6 (-1.0 to -0.1)	-2.1 (-3.0 to -1.2)		-2.9 (-3.7 to -2.1)		-1.4 (-3.1 to 0.4)	-1.9 (-2.2 to -1.5)	-2.9 (-4.4 to -1.3)	-2.0 (-2.5 to -1.7)		-5.4 (-11.7 to 1.3)	0 (-1.4 to 1.5)	-0.7 (-1.7 to 0.4)	3.2* (2.6 – 3.9)		2.9*† (1.8 – 4.0)	0.8*† (0.1 – 1.5)		-1.5 (-3.6 to 0.7)	-0.3 (-1.9 to 0.9)		-1.4 (-5.8 to 3.1)	-0.3 (-1.7 to 1.2)	-0.5 (-2.6 to 1.7)	-0.9 (-1.7 to -0.2)	6.8*† (2.2 – 11.9)	-0.7† (-3.0 to 1.4)	-1.2 (-2.8 to 0.8)	-0.3 (-0.7 to 0.1)
Belarus	ASR	6.7	92.6	0.1	1.9	0.3	6.1	0.5	5.8	1	17.4	5.5	53.1		0.7	8.9	4	31.6		36.3	144.3	17		27.2		8.8	77.4	10.1	33.8		0.1	0.8	2.1	22.9		19.6	27.2		3.5	9.2		4.4	1.7	2.9	17.9	0.5	7.1	2.5	11.8
	AAPC [% (95% CI)]	0.6 (-0.4 to 1.7)	1.9* (1.5 – 2.3)	8.1* (1.7 – 14.9)	2.2 (-0.7 to 5.3)	7.4* (2.4 – 12.8)	1.5* (0.5 – 2.5)	0.2 (-2.5 to 3.1)	1.1 (-0.3 to 2.4)	1.3 (-1.3 to 4.1)	1.8* (1.1 – 2.6)	-3.0 (-3.8 to -2.1)	-2.2 (-2.6 to -1.8)		1.2 (-1.1 to 3.7)	2.4* (1.4 – 3.5)	1.2* (0.2 – 2.3)	3.5* (2.7 – 4.3)		1.0* (0.3 – 1.7)	2.7* (2.4 – 3.0)	1.3* (0.2 – 2.3)		0.1 (-0.2 to 0.6)		2.4* (1.6 – 3.3)	3.5* (3.2 – 3.8)	0.3 (-0.9 to 1.3)	0 (-0.7 to 0.5)		-1.1 (-6.0 to 4.3)	2.1 (-1.6 to 6.1)	2.2* (1.0 – 3.5)	1.4* (0.7 – 2.3)		2.4* (1.4 – 2.9)	1.3 (-0.2 to 2.8)		1.1 (-0.4 to 2.6)	3.2 (2.4 – 4.0)		1.3 (-0.2 to 2.4)	-0.9 (-2.7 to 1.0)	0 (-2.1 to 2.1)	0.5 (-0.2 to 1.3)	1.8 (-0.7 to 4.6)	2.8* (1.5 – 4.1)	3.2* (1.3 – 5.2)	4.4* (3.3 – 5.5)
Croatia	ASR	8.6	110.5	0.2	3.2	0.5	15	0.7	12.4	1.1	27.3	2.4	32.6		1.6	21	2.7	21.1		47.4	218.5	15.3		22.8		4.8	60.8	9.3	40.1		0.3	2.8	5.2	68.2		18.5	27.6		4.8	18.6		3.6	2.1	2.8	17.1	0.7	9.8	4.3	19.8
	AAPC [% (95% CI)]	1.4 (-0.7 to 2.8)	0 (-0.5 to 0.9)	-8.4 (-14.4 to -3.1)	-1.4 (-4.1 to 1.5)	-6.6 (-13.0 to 0.6)	-1.8 (-3.0 to -0.5)	-4.4 (-8.6 to 0.2)	-0.9 (-1.7 to -0.1)	0.5 (-3.1 to 4.4)	0.8* (0.3 – 2.0)	-4.3 (-6.5 to -1.9)	-3.4 (-4.1 to -2.4)		4.5*† (2.6 – 6.6)	1.7*† (0.9 – 2.4)	0.3 (-2.0 to 2.7)	1.7* (0.8 – 2.7)		0.2 (-0.6 to 1.7)	1.1* (0.4 – 1.8)	-1.8 (-2.8 to -0.8)		0.1 (-1.2 to 1.4)		2.7* (0.5 – 5.0)	2.1* (1.4 – 2.8)	-4.2 (-5.2 to -3.0)	-2.7 (-3.4 to -2.1)		-2.3 (-8.7 to 4.6)	-1.4 (-4.0 to 1.4)	-2.9 (-4.4 to -1.2)	2.9* (1.8 – 4.0)		4.7* (3.6 – 6.5)	3.7* (2.5 – 5.3)		-5.3 (-6.8 to -3.7)	-2.1 (-4.0 to -0.5)		0.3 (-1.5 to 2.1)	-2.5 (-5.9 to 1.2)	-1.2 (-5.4 to 2.6)	-0.8 (-1.7 to -0.1)	0.8 (-4.3 to 6.2)	1.8 (-0.8 to 4.2)	-1.3 (-3.6 to 1.1)	3.2* (1.6 – 4.6)
Cyprus	ASR	7.3	83.3	NA	2.1	0.8	8.2	0.6	7.8	1.2	15.4	2	17.2		1.5	15.8	1.9	10.5		66.6	266	7.1		11.1		4.1	59.9	4.9	28.7		0.8	1.6	2.7	35.4		40.4	48.7		2.2	11.8		5.1	3	2.9	18.3	1.4	13.4	5	28.7
	AAPC [% (95% CI)]	2.4 (-0.4 to 5.3)	0.2 (-2.3 to 2.5)	NA	-0.3 (-14.1 to 14.8)	-3.1 (-12.8 to 7.5)	-1.3 (-5.7 to 3.4)	8.8 (-2.1 to 20.3)	3.2* (0.2 – 6.4)	6.9* (0.8 – 13.6)	4.5* (1.1 – 8.2)	-0.9 (-8.0 to 6.8)	1.0 (-1.5 to 3.7)		-0.6 (-8.1 to 7.3)	2.3 (-0.4 to 5.1)	-3.5 (-9.5 to 7.0)	3.9 (-0.8 to 9.0)		1.6 (-0.4 to 3.6)	1.6* (0.7 – 2.5)	10.1* (4.9 – 14.7)		1.0 (-3.3 to 5.5)		-0.2 (-3.8 to 4.5)	1.4* (0.3 – 2.5)	1.9 (-1.3 to 5.3)	1.2 (-1.1 to 3.7)		2.4 (-19.5 to 36.9)	-3.3 (-11.4 to 5.4)	-3.1 (-6.9 to 3.3)	4.1* (1.8 – 6.3)		11.5* (9.6 – 13.6)	15.7* (13.8 – 17.6)		-0.2 (-7.4 to 8.1)	-0.6 (-3.9 to 2.8)		2.4 (-3.2 to 8.4)	-1.1 (-7.6 to 5.9)	1.7 (-2.8 to 6.7)	-0.1 (-1.3 to 1.7)	-2.5 (-10.4 to 5.9)	7.5 (-1.5 to 14.1)	3.9* (0.5 – 7.6)	2.5* (0.4 – 4.8)
Czech Republic	ASR	8	124.5	0.2	3.8	0.5	22	0.5	11.5	1.4	36.1	2	23.8		1.1	25.8	2.9	41.5		44.7	238.6	18.1		26.7		5.8	78.6	7.8	43.9		0.2	2.5	3.4	76.6		11.6	20.9		3.3	13.4		3	1.9	2.2	20.2	0.6	9.6	3	22.2
	AAPC [% (95% CI)]	0.3 (-0.1 to 0.8)	-1.9 (-2.3 to -1.6)	1.2 (-4.1 to 6.7)	4.5* (3.0 – 5.9)	-0.3 (-6.2 to 7.5)	-3.4 (-4.8 to -2.3)	-0.4 (-4.3 to 3.7)	-0.3 (-0.9 to 0.3)	1.7 (-0.4 to 3.8)	0.8* (0.4 – 1.2)	-2.2 (-3.6 to -0.6)	-2.9 (-3.3 to -2.6)		-2.9 (-4.8 to -0.9)	0.9* (0.3 – 1.5)	-0.3 (-2.7 to 2.1)	-0.3 (-0.8 to 0.3)		2.1*† (1.7 – 2.5)	0.8*† (0.2 – 1.4)	-3.2 (-3.9 to -2.4)		-2.0 (-2.8 to -1.1)		0 (-0.8 to 0.8)	-0.2 (-0.4 to 0.1)	-4.6 (-5.5 to -3.6)	-2.0 (-2.4 to -1.5)		-2.4 (-8.6 to 4.8)	-0.7 (-2.2 to 0.5)	-1.5 (-2.4 to -0.4)	1.7* (1.5 – 2.0)		7.2*† (5.5 – 8.7)	2.7*† (1.5 – 3.8)		-0.7 (-2.1 to 0.8)	-0.3 (-1.7 to 1.1)		-0.5 (-1.6 to 0.7)	1.2 (-0.3 to 4.0)	0.4 (-0.8 to 1.6)	0.4 (-0.7 to 1.3)	2.8 (-1.0 to 6.9)	2.0* (1.4 – 2.6)	1.5* (0.1 – 2.8)	2.8* (1.8 – 4.0)
Denmark	ASR	8.2	148.9	0.4	9.5	0.3	7.8	0.5	7.5	1.3	33	1.3	13.4		1.7	40.9	1.6	19.7		59.6	344.4	17.4		16.5		3	60.2	5.8	44.9		0.3	4	6.6	164.9		6.5	8.5		12.9	46.8		2.8	2	3.1	22.4	0.8	12.7	4	33.8
	AAPC [% (95% CI)]	2.2* (1.1 – 3.4)	1.2* (0.4 – 2.0)	-1.3 (-7.8 to 5.8)	0.9 (-1.1 to 2.9)	1.2 (-5.5 to 8.4)	0.7 (-0.8 to 2.4)	0.6 (-4.3 to 5.8)	1.0 (-0.7 to 3.3)	0.8 (-3.0 to 4.8)	-0.3 (-1.2 to 0.5)	-0.1 (-3.2 to 3.0)	-0.1 (-1.4 to 1.3)		1.2 (-1.1 to 3.6)	0.3 (-0.2 to 0.9)	6.2* (3.2 – 9.3)	1.5* (0.6 – 3.3)		0.7* (0.1 – 1.4)	0.3 (-0.4 to 1.0)	0.3 (-0.6 to 1.2)		-1.6 (-2.9 to -0.3)		2.2* (0.4 – 4.0)	0.3 (-0.2 to 0.9)	-2.9 (-5.0 to -0.8)	-2.0 (-2.4 to -1.7)		-3.6 (-11.5 to 5.2)	0.2 (-3.1 to 3.7)	-2.9 (-4.4 to -1.4)	1.0* (0.5 – 1.4)		6.0* (4.9 – 7.2)	7.1* (4.5 – 9.7)		4.0* (2.3 – 5.7)	2.6* (1.5 – 4.3)		0.9 (-1.6 to 3.5)	-0.1 (-2.6 to 2.5)	0.6 (-1.4 to 2.7)	0.4 (-0.5 to 1.4)	0.9 (-3.0 to 5.1)	0.6 (-1.5 to 2.7)	1.0 (-0.9 to 3.0)	2.4* (1.9 – 3.0)
Estonia	ASR	6.4	106.7	0.5	3.4	0.5	8.2	0.6	9.4	1.1	29.8	4.6	45.8		0.6	15.3	1.9	32.4		40.2	180.6	22.5		36.4		6.3	62.4	7.7	40.7		0.4	1.8	2.6	50		5.8	15.5		3.7	11.4		4.1	1.8	2.9	21.9	0.8	11.7	3.3	19.4
	AAPC [% (95% CI)]	1.2 (-2.3 to 4.8)	1.2* (0.6 – 1.8)	4.7 (-1.8 to 12.0)	4.2* (0.5 – 8.2)	1.2 (-5.5 to 7.9)	0.9 (-1.1 to 3.0)	-3.3 (-10.1 to 3.4)	2.6* (0.7 – 4.6)	-1.7 (-5.8 to 2.8)	2.1* (0.6 – 3.7)	-3.2 (-7.1 to 1.2)	-1.7 (-2.7 to -0.7)		-0.4 (-7.3 to 7.1)	1.6* (0.2 – 3.1)	1.3 (-2.2 to 4.9)	1.6* (0.7 – 2.5)		1.5* (0.5 – 2.7)	1.4* (0.7 – 2.1)	-0.1 (-2.1 to 1.8)		-1.4 (-2.8 to 0.2)		2.7* (0.7 – 4.8)	1.0* (0.2 – 1.7)	-1.6 (-4.2 to 1.1)	-0.5 (-1.6 to 0.6)		2.7 (-3.6 to 8.8)	1.0 (-3.6 to 5.8)	0.8 (-2.5 to 4.3)	2.8* (1.4 – 4.1)		0.8 (-2.1 to 3.9)	0.5 (-2.1 to 3.2)		2.1 (-1.8 to 6.3)	0.3 (-1.6 to 2.2)		0.9 (-2.2 to 4.2)	1.8 (-1.8 to 5.7)	3.0 (-1.1 to 7.3)	0.3 (-0.9 to 1.5)	-0.5 (-8.9 to 8.6)	2.7* (0.5 – 5.0)	2.8 (-1.5 to 7.5)	3.4* (2.3 – 4.6)
Finland	ASR	7.8	88.3	0.2	5.5	0.4	10.1	0.5	9.6	1.3	35.4	1.7	18.2		0.7	16.2	1.8	24.6		58.7	321	7.3		7		3.5	62.9	5.7	37.7		0.1	1.1	2.2	58.1		11.8	17.4		10.6	34.4		3.5	1.6	2.6	15.6	0.8	14.5	4.1	34.8
	AAPC [% (95% CI)]	1.4* (0.4 – 2.3)	0.7* (0.5 – 1.0)	0.3 (-7.3 to 9.3)	0.3 (-1.0 to 1.6)	-1.3 (-6.3 to 3.8)	-0.8 (-1.7 to 0.1)	1.6 (-3.0 to 6.3)	1.2 (-0.2 to 2.6)	2.6* (0.2 – 5.0)	0.7* (0.1 – 1.2)	-2.1 (-3.8 to -0.4)	-2.8 (-3.6 to -2.1)		0.9 (-3.3 to 5.0)	0.5 (-0.1 to 1.1)	0.4 (-1.6 to 2.4)	-0.7 (-1.3 to 0.2)		0 (-0.5 to 0.4)	0.9* (0.5 – 1.2)	1.7* (0.4 – 3.0)		-0.4 (-1.8 to 1.1)		0.3 (-1.0 to 1.7)	-0.8 (-1.2 to -0.4)	-1.0 (-2.5 to 0.5)	-0.9 (-1.7 to -0.3)		1.1 (-5.8 to 9.3)	2.0 (-0.5 to 4.5)	-2.2 (-3.9 to -0.5)	2.6* (2.2 – 3.0)		1.1* (0.2 – 2.1)	1.3 (-0.6 to 3.8)		0.3 (-0.7 to 1.2)	-0.4 (-1.0 to 0.1)		1.6 (-0.1 to 3.3)	1.9 (-0.6 to 4.3)	-1.2 (-2.9 to 0.5)	-1.0 (-2.0 to -0.1)	1.6 (-2.5 to 5.9)	0.1 (-1.0 to 1.2)	0.1 (-1.4 to 1.6)	0.6* (0.1 – 1.0)
France	ASR	8.1	103.2	0.4	6.2	0.3	6.8	0.7	9.9	1.5	25.3	1.3	13.2		0.5	10.3	2.6	19.8		79	329.6	9.8		13.1		2.3	48.4	4.5	31.3		0.3	2.8	7.1	59.6		18.9	28.6		3	11.5		4	1.9	3.3	23.1	1.1	17.2	4.5	30.4
	AAPC [% (95% CI)]	2.2*† (1.2 – 3.2)	0.1† (-0.4 to 0.5)	-4.0 (-8.0 to 0.2)	1.2 (-0.2 to 2.7)	-0.1 (-4.3 to 4.6)	-0.4 (-1.6 to 0.9)	1.3 (-1.7 to 4.6)	2.8* (1.3 – 4.4)	3.5* (1.7 – 5.1)	4.4* (2.9 – 5.7)	1.0 (-1.0 to 3.3)	-2.1 (-3.0 to -0.7)		-2.0 (-6.3 to 2.6)	0.7 (-0.2 to 1.6)	2.9* (0.6 – 5.3)	1.3* (0.5 – 2.2)		0.8* (0.5 – 1.1)	0.2 (0 – 0.6)	-1.2 (-2.2 to -0.1)		0.1 (-1.0 to 1.2)		-0.6 (-3.0 to 1.2)	0 (-0.7 to 0.9)	-0.6 (-2.5 to 1.3)	-1.2 (-1.9 to -0.6)		-5.3 (-11.4 to 1.4)	1.3 (-1.1 to 3.7)	0.8 (-0.2 to 1.8)	7.1* (6.4 – 7.8)		2.0* (1.0 – 2.8)	0.4 (-1.4 to 1.6)		-0.8 (-2.7 to 1.0)	0.3 (-0.8 to 1.5)		2.0* (0.3 – 3.8)	-0.7 (-3.0 to 2.0)	1.2 (-1.4 to 3.8)	1.3* (0.6 – 2.0)	1.8 (-0.6 to 4.4)	0.6 (-0.4 to 1.6)	0.5 (-0.9 to 2.1)	0.3 (-0.7 to 1.2)
Germany	ASR	8.7	122.9	0.4	8.5	0.3	9.1	0.7	9.7	1.3	32.8	2.2	24.3		1.6	29.7	1.9	19.2		66	338.2	11.8		17.7		3.7	49	5.5	37.3		0.3	3.4	6.5	109.9		7.6	10.8		3.3	12.7		3.3	2.5	3.6	21.9	1	15.4	4.2	30.3
	AAPC [% (95% CI)]	1.4 (-0.8 to 4.1)	-1.8 (-2.3 to -1.3)	0.8 (-3.8 to 5.6)	1.5 (-0.1 to 3.1)	-4.6 (-9.6 to 0.9)	-0.9 (-2.9 to 1.1)	3.1 (-1.1 to 7.6)	1.8* (0.2 – 3.5)	-2.4 (-7.4 to 5.2)	1.7* (0.8 – 2.5)	-2.4 (-5.5 to 0.9)	-2.2 (-2.7 to -1.6)		-1.2 (-4.1 to 1.7)	-0.5 (-0.9 to 0)	2.2* (0.3 – 4.1)	-0.1 (-0.7 to 0.5)		1.4*† (0.4 – 2.2)	-0.7† (-1.2 to -0.2)	-0.4 (-1.7 to 0.9)		-1.3 (-2.7 to 0.1)		1.6 (-0.6 to 3.7)	0.2 (-0.6 to 0.9)	-1.5 (-3.6 to 1.0)	-1.8 (-2.6 to -1.1)		-6.8 (-13.8 to 0.9)	-0.1 (-2.2 to 2.2)	-3.2 (-4.8 to -1.8)	2.7* (1.9 – 3.9)		5.7* (3.2 – 8.3)	3.5* (1.7 – 5.2)		1.8 (-0.2 to 3.9)	0.5 (-1.0 to 2.1)		1.7 (0 – 3.4)	1.0 (-1.3 to 3.3)	0.1 (-2.1 to 2.5)	0.3 (-0.6 to 1.3)	3.2 (-0.6 to 7.4)	1.1* (0.1 – 2.3)	-0.2 (-2.1 to 1.8)	0.2 (-0.6 to 1.0)
Iceland	ASR	7.4	105.7	NA	7.4	NA	6.9	1.4	5.7	2.1	28	2.3	19.8		2.8	27.8	3.2	35.9		58.6	321.6	16.5		9.9		4.9	54.8	4.1	33.8		NA	4.9	5.5	155.9		15	22.3		11.4	42		4.4	3.1	2.9	15.8	2.6	19.8	3.5	29.3
	AAPC [% (95% CI)]	1.4 (-4.8 to 8.0)	0.4 (-1.1 to 1.9)	NA	0.4 (-5.7 to 6.8)	NA	1.2 (-5.8 to 9.1)	-0.3 (-0.7 to 0.3)	5.6 (-3.5 to 15.6)	0.4 (-6.0 to 7.5)	2.7* (0.2 – 5.3)	-0.9 (-9.3 to 7.7)	-2.9 (-5.6 to -0.1)		-7.4 (-13.1 to -1.2)	-1.0 (-4.2 to 2.2)	-3.2 (-9.5 to 3.3)	-0.3 (-2.9 to 2.6)		0.7 (-0.7 to 2.2)	-0.2 (-1.4 to 1.0)	0.9 (-2.7 to 4.6)		-2.9 (-7.4 to 1.9)		-1.2 (-9.9 to 8.4)	0.7 (-2.4 to 3.8)	-4.4 (-10.4 to 2.3)	-2.9 (-5.8 to 0.2)		NA	-5.3 (-13.2 to 2.9)	-3.7 (-8.9 to 1.8)	0.4 (-0.8 to 1.6)		0.9 (-3.5 to 5.5)	-3.5 (-9.3 to 2.8)		1.5 (-4.9 to 8.4)	-0.5 (-4.0 to 3.3)		3.8 (-3.7 to 12.0)	0.5 (-12.1 to 14.0)	0.6 (-7.3 to 9.5)	-0.2 (-4.5 to 4.4)	0.5 (-11.4 to 14.4)	0.8 (-3.6 to 5.3)	-2.9 (-12.3 to 7.4)	4.1* (1.4 – 7.1)
Ireland	ASR	9.2	119.1	0.5	15.6	0.3	10.5	0.5	7.2	1	27	1.6	21.8		1.3	22.6	2.2	21.2		62.3	312.1	15.5		17.3		3.7	53	5.9	44.5		0.3	3.2	3.9	115.5		6.9	9.1		3.1	15.3		3	2.5	2.8	20.5	0.9	15.1	4.2	35.1
	AAPC [% (95% CI)]	1.0 (-0.5 to 2.5)	-0.5 (-1.3 to 0.3)	-1.6 (-5.5 to 2.5)	-1.1 (-1.8 to -0.3)	4.9 (-1.8 to 12.2)	0.4 (-1.0 to 1.7)	3.9 (-2.0 to 10.2)	3.8* (1.8 – 5.7)	2.9 (-0.7 to 6.7)	0.1 (-0.9 to 1.2)	0.5 (-1.6 to 2.7)	-2.8 (-3.6 to -2.0)		-0.5 (-4.0 to 3.1)	1.0 (0 – 1.6)	3.7 (1.6 – 5.8)	3.9 (2.9 – 5.1)		1.0* (0.3 – 1.6)	0.9* (0.5 – 1.2)	1.4 (-0.5 to 3.2)		-0.9 (-2.4 to 0.5)		1.2 (-0.5 to 3.0)	2.8* (2.2 – 3.4)	-0.6 (-2.1 to 1.0)	-1.1 (-1.9 to -0.3)		4.8 (-0.6 to 10.6)	1.6 (-0.8 to 4.2)	-0.3 (-2.1 to 1.5)	2.3* (1.9 – 2.8)		6.3* (4.2 – 8.2)	6.0* (3.4 – 9.2)		1.0 (-1.6 to 3.8)	-0.5 (-2.3 to 1.3)		2.3 (-0.5 to 5.2)	3.3* (1.0 – 5.6)	-0.5 (-3.7 to 2.8)	-1.4 (-2.5 to -0.3)	1.5 (-2.8 to 6.0)	1.5* (0.2 – 2.9)	-0.3 (-2.9 to 2.3)	0.9* (0.1 – 1.8)
Italy	ASR	7.5	110.6	0.3	2.6	0.4	15.4	0.6	20.2	1.5	29	2.2	22.5		2	28.1	2.1	16.3		63.2	252.3	6.1		12		4.4	53.8	6.2	28.7		0.4	3.1	3.7	53.5		23.7	28.8		3	12.4		4.4	2.3	3.1	17.8	1.1	15.6	5	25.8
	AAPC [% (95% CI)]	1.5 (-1.2 to 4.4)	-1.4 (-2.6 to 0.2)	-4.4 (-8.5 to 2.6)	-0.1 (-4.1 to 3.9)	0.8 (-9.4 to 9.4)	-3.0 (-4.7 to -1.2)	-0.7 (-7.0 to 5.9)	-1.7 (-3.2 to -0.2)	2.2 (-4.9 to 9.8)	0.8* (0.3 – 1.6)	-4.9 (-9.1 to -0.5)	-2.1 (-3.0 to -1.2)		-0.8 (-6.4 to 5.1)	1.5* (0.3 – 2.8)	1.5 (-2.7 to 6.2)	1.9* (0.6 – 3.2)		0.7* (0.2 – 1.2)	0.9* (0.3 – 1.5)	-0.4 (-3.0 to 2.4)		-2.6 (-4.2 to -0.2)		0.4 (-1.2 to 2.2)	0 (-1.5 to 1.4)	-1.9 (-4.2 to 0.4)	0.2 (-0.9 to 1.4)		-1.7 (-11.4 to 11.6)	-1.2 (-5.5 to 3.3)	0.4 (-2.9 to 3.8)	5.1* (4.2 – 5.9)		1.3 (-0.5 to 3.3)	1.9 (-0.9 to 4.7)		0.1 (-2.6 to 2.8)	-0.4 (-2.7 to 2.0)		2.6 (-1.3 to 6.9)	-2.7 (-8.2 to 3.2)	-1.9 (-3.9 to 0.8)	-1.4 (-3.9 to 1.1)	8.2 (-0.7 to 18.3)	1.4 (-0.5 to 3.3)	-0.9 (-3.4 to 1.8)	-0.4 (-2.1 to 1.3)
Latvia	ASR	5.2	88	0.3	3.3	0.2	5.5	0.7	8.7	1.3	28.5	4.3	39.5		0.8	13.9	2.8	33		39.7	173.9	20		27.9		6.4	68.2	12.2	46.3		0.3	1.6	2.6	37.7		9.1	22.1		4.7	16.5		3.1	1.4	2.4	20.3	0.5	8.8	2.9	14.3
	AAPC [% (95% CI)]	0.9 (-1.4 to 3.3)	0.5 (-0.5 to 1.4)	2.1 (-2.0 to 6.1)	4.9* (1.7 – 8.2)	0.4 (-3.4 to 4.2)	-3.2 (-4.9 to -1.3)	-1.9 (-8.1 to 5.1)	3.3* (1.4 – 5.3)	-2.9 (-9.0 to 3.7)	2.0* (1.2 – 2.8)	-0.4 (-3.8 to 3.1)	-2.0 (-2.8 to -1.3)		4.7 (-0.5 to 10.3)	2.4* (1.0 – 3.9)	2.5 (-0.5 to 5.8)	2.1* (0.9 – 3.4)		2.1* (1.1 – 3.1)	2.0* (1.4 – 2.6)	3.2* (1.6 – 4.8)		1.2* (0.1 – 2.3)		-0.6 (-2.8 to 1.8)	0 (-0.7 to 0.7)	0.4 (-0.5 to 1.4)	0.9 (0 – 1.9)		-0.2 (-6.2 to 6.6)	-0.4 (-4.2 to 3.6)	2.5 (-1.3 to 6.5)	2.6* (1.6 – 3.6)		11.6* (8.7 – 14.5)	7.8* (5.5 – 10.2)		1.0 (-1.4 to 3.5)	4.0* (2.7 – 5.2)		1.8 (-0.5 to 4.2)	2.1 (-5.5 to 10.6)	0.9 (-2.3 to 4.4)	0.4 (-1.3 to 1.8)	5.0 (-2.8 to 13.4)	3.0* (0.6 – 5.5)	5.1* (2.5 – 7.9)	2.9* (1.3 – 4.6)
Lithuania	ASR	5.6	87.4	0.3	3.4	0.4	8.1	0.5	7.4	1.2	25.3	4.6	40.7		0.9	13.1	2.9	33.2		39.8	169.3	26.2		41.8		7.5	76	11	45.4		0.3	1.4	2.4	31.1		14	29.2		3.9	16.6		3.4	1.3	2.9	23.3	0.7	11.5	3.2	17.3
	AAPC [% (95% CI)]	1.2 (-0.5 to 3.0)	0 (-0.7 to 0.7)	4.4 (-5.2 to 13.7)	3.0* (1.1 – 5.0)	-3.2 (-8.5 to 2.3)	-4.7 (-6.6 to -3.5)	2.0 (-5.9 to 10.9)	3.4* (1.8 – 5.0)	1.7 (-2.7 to 6.2)	1.1* (0.3 – 1.9)	-2.0 (-4.1 to 0.4)	-2.6 (-3.2 to -1.9)		-2.9 (-8.3 to 2.9)	0.7 (-3.0 to 3.7)	0.9 (-1.1 to 3.0)	-0.2 (-1.2 to 0.9)		0.6 (-0.1 to 1.8)	1.2* (0.5 – 1.9)	-0.8 (-3.1 to 1.3)		-1.9 (-3.2 to -0.6)		2.3* (0.6 – 3.9)	1.3* (0.7 – 1.9)	0 (-1.3 to 1.4)	-0.4 (-1.1 to 0.3)		1.9 (-5.4 to 10.2)	1.0 (-2.2 to 4.4)	1.2 (-1.9 to 4.5)	1.5* (0.7 – 2.4)		6.4* (4.9 – 8.2)	4.6* (2.4 – 6.6)		0.4 (-1.4 to 2.3)	2.2* (1.0 – 3.4)		-0.8 (-3.3 to 1.8)	-4.3 (-8.5 to 0.3)	1.6 (-1.1 to 4.6)	2.5* (0.6 – 4.1)	4.2 (-0.5 to 9.3)	1.1 (-0.4 to 2.6)	3.3* (0.1 – 6.7)	2.8 (-0.1 to 4.8)
Malta	ASR	7.7	97.4	NA	4.4	NA	5.6	1.2	4.9	1.6	29.3	1.5	18.2		1.6	24.4	2.4	18.5		51.5	274	6.1		7.8		4.4	73	6.9	39		1.1	3.6	3	39.1		17.4	19.4		3	11.3		3.1	3	2.7	11.7	1.2	9.6	5.1	29.8
	AAPC [% (95% CI)]	0.7 (-4.9 to 6.6)	-0.2 (-1.4 to 1.0)	NA	6.1* 0.3 – 12.5)	NA	-4.1 (-8.8 to 0.9)	0.5 (-2.6 to 4.3)	1.8 (-2.6 to 6.4)	-2.0 (-8.7 to 5.2)	0 (-3.7 to 4.1)	-0.7 (-6.6 to 5.1)	-2.9 (-6.1 to 0.4)		-1.0 (-9.3 to 7.8)	-3.1 (-6.3 to 1.6)	-6.7 (-11.2 to -2.6)	2.6 (-0.8 to 7.9)		1.2 (-0.6 to 2.9)	1.2* (0.3 – 2.1)	-1.3 (-7.6 to 5.7)		1.6 (-1.9 to 5.2)		0.5 (-5.9 to 5.9)	0.7 (-1.0 to 2.6)	-1.7 (-5.4 to 2.3)	-3.1 (-5.4 to -0.7)		0.8 (-0.1 to 1.5)	1.4 (-6.3 to 9.8)	4.5 (-2.2 to 11.1)	5.5* (3.2 – 7.8)		4.0* (0.9 – 7.3)	7.8* (3.6 – 12.2)		0.5 (-10.4 to 12.6)	3.3 (0 – 6.7)		5.8* (0.1 – 11.8)	2.0 (-4.5 to 9.0)	2.2 (-4.0 to 8.9)	0.4 (-4.3 to 5.5)	3.8* (1.9 – 5.3)	3.2 (-1.3 to 8.1)	7.7* (0.4 – 15.7)	2.4 (0 – 4.9)
The Netherlands	ASR	9.1	144.6	0.5	13	0.4	8.6	0.4	4	1.2	25.9	1.5	16.9		1.8	31.5	1.6	20.4		74.5	332.5	10.2		10.3		2.4	53.7	3.7	26		0.3	3.8	8.2	121.6		4.8	6.4		3.2	11.4		3.1	1.9	3	18.5	1	15.5	3.9	30.1
	AAPC [% (95% CI)]	1.8* (1.4 – 2.3)	1.2* (0.8 – 1.6)	-1.9 (-4.0 to 0.4)	2.3* (1.6 – 3.0)	1.6 (-1.6 to 4.9)	0.1 (-1.0 to 1.9)	5.0* (2.1 – 8.0)	6.3* (4.7 – 8.2)	0.9 (-0.9 to 3.4)	2.4* (1.7 – 3.2)	-0.8 (-3.1 to 1.6)	-2.5 (-2.9 to -2.1)		-0.2 (-1.6 to 1.2)	1.5* (1.1 – 1.9)	3.0* (0.8 – 5.2)	1.0* (0.4 – 1.6)		0.6* (0.3 – 1.0)	0.3 (0 – 0.6)	2.5*† (2.0 – 2.9)		-0.7† (-1.4 to 0)		-0.7 (-1.7 to 0.3)	0.1 (-0.3 to 0.7)	-1.5 (-2.4 to -0.5)	-0.4 (-1.5 to 0.6)		-2.9 (-6.4 to 0.8)	-0.1 (-1.0 to 0.7)	-1.7 (-2.4 to -0.9)	3.7* (3.5 – 3.9)		4.4* (3.1 – 5.8)	4.9* (4.2 – 5.7)		-0.5 (-1.6 to 0.7)	0.1 (-0.3 to 0.6)		1.7* (0.6 – 3.0)	1.0 (-0.7 to 2.7)	0.1 (-1.2 to 1.5)	1.3* (0.3 – 2.1)	0.3 (-2.4 to 3.1)	1.0* (0.6 – 1.5)	0.7 (-0.4 to 1.9)	0.7* (0.2 – 1.0)
Norway	ASR	10.1	158.9	0.2	5.1	0.5	7.9	0.4	5.3	1.2	29	1.3	16		1.1	29.9	2.1	21.1		54.1	272.8	16.6		16		4.6	71.1	6.2	46.5		0.2	1.9	4.3	114.3		8.3	12.4		12.3	43.2		3	1.9	2.8	20.5	1.1	18.7	3.7	32
	AAPC [% (95% CI)]	2.4* (0.7 – 4.0)	0.6* (0.3 – 0.8)	1.4 (-3.9 to 6.9)	1.2 (0 – 2.4)	-1.6 (-7.1 to 4.3)	0.5 (-1.4 to 2.3)	4.7 (-6.0 to 16.7)	3.9* (1.8 – 6.5)	-1.0 (-4.3 to 2.6)	0.1 (-0.8 to 1.0)	-8.1 (-12.7 to -1.1)	-2.8 (-3.9 to -1.9)		-0.8 (-5.2 to 3.9)	0.4 (-0.2 to 1.1)	5.6* (2.6 – 8.8)	1.5* (0.3 – 2.7)		1.0* (0.3 – 1.6)	0.7* (0.3 – 1.1)	1.8*† (0.7 – 3.1)		-1.5† (-2.4 to -0.6)		1.6 (-0.4 to 3.4)	0.1 (-0.9 to 1.2)	-2.8 (-4.3 to -1.3)	-1.0 (-1.8 to -0.3)		0.7 (-7.1 to 9.2)	-0.5 (-3.6 to 2.7)	-1.7 (-3.0 to -0.2)	2.4* (1.9 – 2.9)		4.0* (2.4 – 5.5)	4.9* (3.7 – 6.2)		1.7 (-0.2 to 3.6)	0.1 (-0.7 to 1.0)		0.5 (-2.0 to 3.2)	1.6 (-2.5 to 5.9)	1.4 (-1.1 to 3.9)	1.3* (0.5 – 2.2)	1.6 (-2.8 to 6.2)	1.7* (1.0 – 2.5)	0 (-2.8 to 3.0)	1.0* (0.3 – 1.8)
Poland	ASR	5.8	79.2	NA	2.3	0.7	17.2	0.7	7.6	1.2	20.8	2.3	21.8		1.2	16	2	22.8		34.4	151.6	10.9		30.2		5.5	68.7	7.7	35.2		0.7	3.1	3.5	60		15.7	26		4.1	18.2		2.9	1.5	2.3	19.2	0.9	11	2.3	13.2
	AAPC [% (95% CI)]	0.7 (-1.1 to 2.5)	-0.1 (-0.8 to 0.6)	NA	0.8 (-4.5 to 6.7)	-1.5 (-9.2 to 6.6)	-5.0 (-7.0 to -2.9)	-0.4 (-8.7 to 8.4)	2.6 (-1.5 to 6.9)	3.2 (-3.4 to 10.6)	-2.3 (-3.5 to -1.1)	-0.9 (-7.8 to 6.7)	-3.1 (-5.0 to -0.9)		1.7 (-4.0 to 8.1)	2.2* (0.3 – 4.3)	-2.0 (-5.1 to 1.5)	-0.4 (-2.3 to 2.0)		-0.3 (-1.4 to 1.3)	0.5 (-0.2 to 1.5)	-7.1 (-8.8 to -5.3)		-3.6 (-5.5 to -1.7)		-1.3 (-4.4 to 2.1)	1.5* (0.9 – 2.2)	0.2 (-2.8 to 3.3)	0.8 (-0.8 to 2.5)		-4.1 (-12.6 to 4.5)	-2.8 (-7.7 to 2.5)	-1.9 (-4.7 to 2.0)	2.3* (0.9 – 4.2)		7.1* (3.3 – 10.6)	1.8* (0.5 – 3.3)		-4.9 (-8.9 to -0.8)	-3.5 (-5.4 to -1.5)		3.6 (-2.9 to 7.4)	-0.3 (-6.1 to 6.1)	0.7 (-1.6 to 3.2)	-2.8 (-4.2 to -1.7)	-0.5 (-6.7 to 6.4)	-2.5 (-4.4 to -0.6)	3.0 (-0.7 to 5.5)	1.3 (-0.4 to 3.2)
Slovenia	ASR	7.1	111.4	0.3	3.1	0.6	16.1	0.4	9	1.4	28.2	2.8	30.5		1	20.4	1.8	19.2		50	228.5	15.9		19.5		4.9	68.5	6.2	33.3		0.4	2.5	5.1	76.4		10.9	16.7		2.5	11.6		3.1	1.7	2.4	18	1.1	13.5	3.5	24.6
	AAPC [% (95% CI)]	1.1 (-1.0 to 3.5)	-1.2 (-2.0 to -0.3)	-1.1 (-7.4 to 6.3)	-1.4 (-4.1 to 1.6)	-0.9 (-7.8 to 6.5)	0.5 (-1.4 to 2.4)	-0.1 (-8.6 to 8.9)	2.0 (-0.1 to 4.3)	0.2 (-5.2 to 4.3)	1.5* (0.4 – 2.6)	-2.1 (-4.9 to 1.0)	-2.1 (-2.7 to -1.6)		0.3 (-7.0 to 8.5)	2.5* (1.4 – 3.6)	-1.8 (-4.5 to 1.1)	2.2* (0.8 – 3.7)		1.7* (0.7 – 2.5)	1.1* (0.4 – 1.6)	-6.9 (-8.5 to -5.2)		-3.2 (-5.0 to -1.4)		0.5 (-1.1 to 2.0)	-0.2 (-1.3 to 0.8)	-4.1 (-7.0 to -1.2)	-2.2 (-3.3 to -1.1)		-4.8 (-12.7 to 3.1)	-1.1 (-5.0 to 3.2)	-4.7 (-7.2 to -2.1)	4.2* (3.6 – 4.8)		7.7*† (5.3 – 10.4)	3.3*† (2.0 – 4.7)		-0.5 (-4.6 to 4.0)	-0.2 (-2.2 to 2.0)		1.8 (-2.6 to 6.5)	-4.6 (-10.7 to 4.7)	0.8 (-2.9 to 4.8)	0.4 (-0.6 to 1.4)	6.4 (-0.1 to 13.5)	-0.1 (-1.3 to 1.2)	1.1 (-1.6 to 3.9)	2.2* (1.2 – 3.3)
Spain	ASR	8.1	110.1	0.3	3.2	0.4	10.8	0.5	11.9	1.3	22.8	2.2	22		1.8	23	1.8	14.4		59.3	214	8		13.8		4.3	57.8	5.5	26.7		0.4	2.5	5.4	40.8		12.9	19.3		2.9	14		3.5	1.8	2.9	17.7	1	14.4	4.8	27.3
	AAPC [% (95% CI)]	0.1 (-1.2 to 1.5)	0.8 (0 – 1.8)	-5.9 (-11.3 to -0.3)	1.3 (-0.8 to 3.5)	-1.0 (-4.2 to 2.3)	-3.1 (-4.6 to -1.6)	-2.0 (-6.0 to 2.4)	-1.1 (-2.4 to 0.3)	2.9* (0.4 – 5.7)	1.5* (0.7 – 2.4)	-1.1 (-3.4 to 1.3)	-1.7 (-2.5 to -0.7)		-2.5 (-4.8 to -0.1)	3.6* (2.7 – 4.5)	1.2 (-0.6 to 3.2)	1.3 (0 – 3.3)		0.9* (0.5 – 1.2)	0.7* (0.5 – 1.0)	-1.1 (-2.3 to 0.2)		-0.4 (-1.2 to 0.3)		0 (-1.3 to 1.3)	0.6 (-0.3 to 1.5)	-1.3 (-2.2 to -0.3)	-0.6 (-1.2 to 0)		-7.0 (-9.9 to -2.7)	4.2* (2.0 – 6.4)	-0.9 (-2.7 to 1.1)	7.0* (6.3 – 8.0)		4.7* (3.5 – 6.0)	4.5* (3.8 – 5.2)		-0.6 (-2.3 to 1.1)	-0.6 (-1.5 to 0.3)		2.4* (0.4 – 4.4)	2.5 (-0.2 to 5.3)	-0.8 (-2.4 to 0.8)	0.2 (-0.8 to 1.3)	-0.9 (-4.2 to 2.5)	0 (-1.2 to 1.0)	-0.7 (-1.9 to 0.8)	1.6* (0.9 – 2.2)
Sweden	ASR	7	110.9	0.2	4.8	0.4	9.9	0.5	8.2	1	23.4	1.3	13.4		1.1	26.6	1.4	17.4		57.7	295.1	12.5		12		2.7	63.9	5.2	35		0.1	1.5	3.3	83		7	8.8		3.1	10.4		2.5	1.7	2.8	17.8	0.8	14	3.4	26.5
	AAPC [% (95% CI)]	1.9* (0.6 – 3.2)	0.6* (0.2 – 1.0)	-1.8 (-8.0 to 4.7)	-0.1 (-1.4 to 1.6)	3.2 (-0.7 to 7.4)	-1.3 (-2.1 to -0.4)	1.3 (-7.8 to 11.1)	1.4 (-0.5 to 3.3)	4.0* (1.0 – 7.2)	1.7* (1.0 – 2.5)	-0.5 (-4.0 to 3.2)	-2.2 (-2.7 to -1.6)		-2.5 (-4.8 to -0.2)	0.5 (-0.5 to 1.8)	3.0* (0.8 – 5.3)	0.9* (0.4 – 1.4)		0.8*† (0.3 – 1.4)	0† (-0.3 to 0.2)	2.7*† (1.6 – 3.7)		-0.7† (-1.8 to 0.5)		4.1 (0 – 7.3)	-1.1 (-1.4 to -0.8)	-3.4 (-4.6 to -1.8)	-2.0 (-2.5 to -1.5)		-1.4 (-6.0 to 3.4)	-2.1 (-4.7 to 0.8)	-3.1 (-4.7 to -1.4)	1.9* (1.5 – 2.4)		5.6* (4.4 – 6.7)	4.1* (2.9 – 5.3)		1.1 (-0.9 to 3.1)	1.2* (0.3 – 2.0)		0.2 (-1.2 to 1.6)	1.1 (-1.2 to 3.5)	0.2 (-1.3 to 1.8)	0.6 (-0.3 to 1.2)	3.5* (0.1 – 7.1)	1.6* (1.0 – 2.1)	0 (-1.6 to 1.7)	0.6 (0 – 1.2)
Switzerland	ASR	8	98.3	0.4	8.5	0.4	8.5	0.7	11.5	1.1	29.6	2.2	15.6		1.2	27.4	1.3	14.4		64.5	318.9	5.4		9.2		3.4	50.6	4.2	33.6		0.3	3.3	4.9	91.2		13.1	19.1		2.8	11.2		3.8	2.6	2.7	19.6	1.1	16.1	4.4	31.1
	AAPC [% (95% CI)]	2.5 (-0.3 to 5.3)	-0.6 (-1.1 to -0.1)	-5.2 (-13.6 to 3.8)	-0.7 (-2.2 to 0.9)	2.9 (-5.5 to 12.1)	-1.7 (-4.2 to 0.9)	1.4 (-5.6 to 9.3)	1.3 (-0.6 to 3.4)	3.5 (-3.4 to 11.2)	1.3* (0.5 – 2.1)	1.5 (-1.8 to 5.0)	-0.7 (-2.0 to 0.6)		1.2 (-3.5 to 6.3)	0.4 (-0.8 to 1.7)	-3.2 (-8.0 to 4.0)	0.4 (-0.7 to 1.6)		0.4 (-0.4 to 1.2)	-0.8 (-1.1 to -0.4)	-1.8 (-3.8 to 0.4)		-0.6 (-2.6 to 0.5)		1.9 (-0.8 to 4.7)	-0.3 (-1.1 to 0.6)	-1.6 (-3.6 to 0.6)	-2.2 (-3.2 to -1.2)		1.8 (-6.6 to 11.0)	1.0 (-1.4 to 3.7)	-2.0 (-4.8 to 0.9)	2.3* (1.7 – 2.9)		4.0* (0.9 – 7.5)	6.4* (5.2 – 7.8)		-0.3 (-3.9 to 3.4)	-1.8 (-3.8 to 0.3)		-0.3 (-3.8 to 3.5)	0.7 (-5.7 to 7.6)	1.3 (-0.5 to 3.2)	-0.8 (-2.5 to 0.9)	8.6* (0.2 – 16.1)	1.1 (-0.1 to 2.3)	1.1 (-1.7 to 4.1)	0.1 (-0.9 to 1.1)
United Kingdom	ASR	8	110.1	0.5	16.6	0.3	6.4	0.5	9.3	1	26.4	1.1	14.2		0.7	18.4	2.1	21.2		62.7	315.7	13.7		10.1		3.6	60.2	5.3	39.3		0.2	3.1	4	126.8		7	8.2		0.7	12.1		3	2.5	2.8	19.6	0.8	15.1	4.2	33.6
	AAPC [% (95% CI)]	3.8*† (3.2 – 4.4)	0.2† (0 – 0.5)	-1.9 (-3.1 to -0.7)	-0.7 (-1.1 to -0.3)	2.6* (1.0 – 4.3)	3.0* (2.0 – 3.9)	4.2* (0.9 – 7.2)	4.4* (3.4 – 5.4)	2.6*† (1.5 – 3.8)	0.9*† (0.5 – 1.4)	-0.2 (-1.6 to 1.2)	-3.2 (-3.6 to -2.8)		-1.6 (-3.3 to 0.8)	-1.2 (-1.8 to -0.7)	4.6* (3.8 – 5.4)	3.0* (2.0 – 4.4)		0.7* (0.3 – 1.0)	0.1 (-0.1 to 0.3)	2.0*c (1.1 – 2.9)		-1.0† (-1.6 to -0.3)		2.5* (1.7 – 3.4)	1.7* (1.3 – 2.0)	-0.1 (-0.7 to 0.5)	-2.1 (-2.6 to -1.5)		1.3 (-1.4 to 4.2)	-0.6 (-1.6 to 0.5)	-1.1 (-2.0 to -0.3)	1.5* (1.4 – 1.7)		6.2* (5.4 – 7.2)	5.3* (4.6 – 6.4)		-1.6 (-3.3 to 0.8)	0.6 (0 – 1.2)		1.6* (0.9 – 2.2)	2.3* (1.4 – 3.2)	0.9* (0.1 – 1.8)	0.8* (0.1 – 1.8)	6.3*† (4.9 – 7.8)	2.4*† (1.6 – 3.1)	0.2 (-0.5 to 0.9)	1.0* (0.8 – 1.2)
Oceania
Australia	ASR	11.6	139.3	0.2	8.1	0.3	8.3	0.6	8.3	1.1	25.6	1.4	14.4		0.4	11.9	2.7	21.1		63.6	309.8	8.7		10.1		4.3	51.3	4.5	27.4		0.1	1.6	4.1	93		15.2	22.4		3.2	12.7		3	2.1	3.5	24.1	1	16.7	5.1	40
	AAPC [% (95% CI)]	2.3*† (1.7 – 2.9)	-1.4† (-1.6 to -1.0)	-0.6 (-4.1 to 3.3)	-1.3 (-1.8 to -0.8)	0.6 (-1.1 to 2.4)	0.2 (-0.4 to 0.8)	2.9* (0.9 – 5.0)	4.3* (3.7 – 4.9)	3.7*† (1.9 – 5.1)	1.5*† (1.2 – 1.8)	0.3 (-1.2 to 2.0)	-1.1 (-1.5 to -0.7)		-2.5 (-5.6 to 0.8)	-1.8 (-2.5 to -0.9)	2.5* (1.2 – 3.8)	1.4* (0.9 – 2.0)		0.5* (0.2 – 0.7)	0.4* (0.1 – 0.9)	1.2*† (0.7 – 1.7)		-2.8† (-3.4 to -1.5)		2.3* (1.2 – 3.3)	1.2* (0.9 – 1.5)	0.2 (-0.7 to 1.1)	-1.9 (-2.2 to -1.6)		-1.4 (-5.2 to 2.7)	-1.5 (-3.4 to 0.4)	-0.4 (-1.4 to 0.6)	1.5* (1.2 – 1.8)		3.4* (2.8 – 3.9)	5.9* (4.9 – 6.7)		-0.2 (-1.9 to 1.4)	-1.0 (-1.7 to -0.4)		1.5* (0.8 – 2.2)	1.6 (-0.3 to 3.5)	0.8 (-0.3 to 1.9)	1.1* (0.5 – 1.8)	3.5* (1.0 – 6.2)	1.6* (1.2 – 2.0)	0.1 (-0.4 to 0.6)	0.3 (0 – 0.7)
New Zealand	ASR	10.4	154.8	0.3	9.2	0.4	7.4	0.7	8.5	1.2	24.2	2	14.6		0.6	12.2	2.3	17.9		68	297.6	9.8		10.8		5.8	53.2	4.8	30.1		0.2	1.4	4.7	109.5		9	12.5		3	11.5		2.5	1.9	3.6	24.6	0.9	15.8	4.2	36.6
	AAPC [% (95% CI)]	1.8*† (0.6 – 3.0)	-2.1† (-2.5 to -1.6)	3.2 (-3.5 to 10.2)	-1.3 (-2.9 to 0.4)	5.8* (0.2 – 11.8)	0.8 (-1.4 to 3.2)	-0.7 (-3.7 to 2.4)	2.5* (0.9 – 4.2)	4.7* (1.2 – 8.4)	1.6* (0.7 – 2.5)	-0.7 (-2.7 to 1.5)	-2.5 (-3.5 to -1.4)		-9.7 (-15.8 to -2.9)	-5.1 (-7.1 to -2.6)	1.4 (-0.5 to 3.6)	1.0 (-0.2 to 2.3)		0.5 (-0.4 to 1.7)	-0.3 (-0.6 to 0.1)	-2.0 (-3.3 to 0.1)		-3.9 (-5.3 to -2.4)		3.9* (1.6 – 6.3)	1.5* (1.0 – 2.1)	-0.4 (-1.7 to 1.0)	-1.9 (-3.1 to -0.7)		-5.5 (-13.4 to 2.9)	-1.9 (-5.3 to 1.8)	-1.0 (-2.8 to 0.7)	0.8* (0.4 – 1.2)		3.6* (2.0 – 5.4)	3.0* (1.7 – 4.3)		0.6 (-1.6 to 2.9)	0.2 (-0.9 to 1.5)		1.2 (-1.4 to 3.9)	0 (-2.4 to 2.4)	-2.3 (-3.9 to -0.5)	-1.5 (-2.2 to -0.7)	1.7 (-1.8 to 5.6)	0.3 (-0.6 to 1.1)	0.1 (-1.8 to 2.0)	-0.5 (-1.5 to 0.6)
Average age-standardized rates (ASRs) per 100,000 person-years between 2000 and 2017 were calculated. Average annual percentage changes (AAPCs) with 95% confidence intervals (CIs) in cancer incidence during the period of 2000 – 2017 were calculated using the Joinpoint Regression Program (version 5.0.2). A maximum of 3 joinpoints were permitted in this analysis. *Denotes statistically significant …

## Sheet: Table S2
Table S2 Incidence trends of early-onset and later-onset cancers by geographical region in 2000 – 2017 for the top 5 common early-onset cancer types with increasing incidence
Geographical region	Parameter	Female											Male
		Breast cancer		Colorectal cancer		Uterine cancer		Melanoma of skin		Thyroid cancer			Colorectal cancer		Kidney cancer		Prostate cancer		Testis cancer		Thyroid cancer
		Early-onset	Later-onset	Early-onset	Later-onset	Early-onset	Early-onset	Early-onset	Later-onset	Early-onset	Later-onset		Early-onset	Later-onset	Early-onset	Later-onset	Early-onset	Later-onset	Early-onset	Later-onset	Early-onset	Later-onset
Global#	ASR	54.2	244.5	8.2	109.9	4.5	52.5	10.4	29.1	25	34.3		9.1	173.2	4	40.8	3	323.9	9.5	2.3	5.8	10.5
	AAPC [% (95% CI)]	1.3*† (1,1 – 1.6)	0.7*† (0.6 – 0.9)	2.1*† (1.9 – 2.4)	-0.1† (-0.2 to 0)	2.2*† (2.0 – 2.4)	1.2*† (1.0 – 1.3)	1.3* (1.0 – 1.6)	2.7* (2.4 – 3.0)	6.1* (5.5 – 6.6)	6.5* (6.2 – 6.9)		1.9*† (1.6 – 2.2)	-0.1 (-0.3 to 0)	3.4*† (3.0 – 3.8)	2.1* (1.8 – 2.4)	2.3*† (1.9 – 2.7)	-0.4 (-1.1 to 0.2)	1.6* (1.4 – 1.9)	2.2* (1.5 – 3.0)	9.1*† (8.6 – 9.7)	6.7* (6.2 – 7.1)
Africa	ASR	26.3	98.8	3.5	38.3	2	20.1	0.7	6.9	1.5	8.5		3.8	40.2	0.4	5.3	1.4	238.9	0.4	2.7	0.6	5.5
	AAPC [% (95% CI)]	1.5 (-0.7 to 3.7)	1.3 (-1.4 to 4.1)	2.3 (-2.4 to 7.4)	0.5 (-2.1 to 3.1)	-3.3 (-10.0 to 4.0)	3.1 (-1.2 to 7.8)	5.3 (-5.0 to 16.8)	-5.9 (-11.0 to -0.2)	6.0* (0.8 – 12.5)	0.2 (-7.6 to 8.8)		0.3 (-4.1 to 5.2)	4.7* (1.5 – 8.0)	-3.2 (-17.5 to 16.2)	1.2 (-7.7 to 11.4)	-3.6 (-8.3 to 1.5)	2.6* (0.9 – 4.4)	-5.1 (-15.5 to 8.6)	-4.9 (-14.4 to 6.8)	-2.5 (-14.2 to 10.4)	-8.7 (-16.9 to 0.3)
Asia	ASR	45	123	7.9	93.6	4.2	23	0.8	3.7	49.7	74.5		9.7	159	3.1	24.8	0.5	116.2	2.2	0.7	10.8	17.8
	AAPC [% (95% CI)]	2.8* (2.5 – 3.2)	3.5* (3.3 – 3.7)	1.6*† (1.1 – 2.1)	0.5*† (0.3 – 0.6)	3.6* (2.9 – 4.3)	3.2* (2.7 – 4.0)	2.0* (0.9 – 3.4)	1.0* (0.1 – 2.0)	7.9* (6.6 – 8.9)	8.0* (7.4 – 8.7)		1.6* (0.8 – 2.4)	1.1* (1.0 – 1.3)	3.8* (2.9 – 4.5)	3.4* (3.0 – 3.8)	5.9*† (4.5 – 7.6)	3.4* (3.1 – 3.7)	4.6*† (4.0 – 5.2)	0.8 (-1.3 to 2.8)	13.5*† (12.5 – 14.3)	9.1* (8.3 – 9.8)
South America	ASR	35.7	175.2	6.2	64.8	2.8	27.2	1.8	10.2	21	38.8		6.2	78.9	2.4	26	1.9	249.7	9.8	2.6	3.6	9.9
	AAPC [% (95% CI)]	0.2 (-0.7 to 1.2)	0 (-1.0 to 1.0)	1.1 (-0.6 to 2.7)	0.7* (0.1 – 1.3)	2.0* (0.1 – 3.9)	1.3* (0.2 – 2.5)	0.8 (-1.9 to 3.7)	-1.9 (-3.3 to -0.4)	8.3* (7.1 – 9.4)	8.7* (7.8 – 9.6)		3.1*† (2.3 – 4.0)	1.2* (0.4 – 2.0)	3.5* (1.1 – 6.2)	2.4* (1.4 – 3.5)	-1.8 (-5.2 to 1.7)	-0.3 (-0.7 to 0.2)	1.5* (0 – 3.0)	3.9 (-0.3 to 8.1)	8.6* (5.2 – 12.1)	6.1* (1.8 – 10.5)
Central America	ASR	29.6	147.5	5.5	59.1	3.1	31.3	1.5	7.1	22.4	34.2		4.6	64.3	1.5	16	2	243.6	6.7	1.4	3.1	7.1
	AAPC [% (95% CI)]	1.1 (0 – 2.2)	1.5* (1.0 – 2.0)	1.6 (-0.4 to 3.7)	1.2* (0.2 – 2.3)	1.6 (-1.5 to 4.8)	0.4 (-1.1 to 2.1)	3.3 (-0.4 to 7.4)	-1.0 (-3.1 to 1.3)	5.9* (4.4 – 7.4)	6.3* (5.0 – 7.8)		0.3 (-1.8 to 2.6)	1.2 (-0.3 to 2.8)	1.0 (-4.0 to 6.5)	0.2 (-1.2 to 1.7)	5.2*† (1.3 – 9.1)	-0.6 (-1.4 to 0.2)	4.3* (2.5 – 5.7)	-0.7 (-5.3 to 4.1)	7.2* (4.5 – 10.1)	7.7* (5.5 – 9.8)
North America	ASR	58.3	309.3	9.6	112.5	7.3	77.5	13.1	33.3	23.2	29.2		10.5	159.8	5.2	48.1	6.5	450.4	11.2	2.4	5.5	12.8
	AAPC [% (95% CI)]	0.4* (0.2 – 0.6)	-0.4 (-0.7 to -0.2)	2.5*† (2.0 – 3.0)	-1.7† (-1.9 to -1.5)	2.1*† (1.5 – 2.7)	1.1*† (0.9 – 1.3)	0.2 (-0.3 to 0.6)	2.6* (2.2 – 3.0)	3.4* (3.1 – 3.7)	4.3* (3.5 – 5.0)		2.1*† (1.8 – 2.5)	-2.0 (-2.3 to -1.7)	3.0*† (2.3 – 3.7)	1.5* (1.1 – 1.9)	-1.8 (-2.4 to -1.2)	-2.3 (-2.9 to -1.8)	1.0* (0.7 – 1.3)	1.6* (0.8 – 2.4)	4.1* (3.4 – 4.9)	3.9* (2.9 – 4.6)
Europe	ASR	59.4	282.9	7.9	113.5	4.1	61.4	14.5	34.4	10.6	15.4		8.1	181.3	4.3	47.3	2.9	369.5	14.3	3.2	2.8	6.1
	AAPC [% (95% CI)]	1.0* (0.8 – 1.2)	0.6* (0.3 – 0.9)	2.2*† (1.9 – 2.6)	0.3*† (0 – 0.5)	1.1* (0.7 – 1.5)	0.7* (0.5 – 0.8)	2.6* (2.1 – 3.1)	3.7* (3.5 – 4.0)	4.3*† (4.1 – 4.6)	3.5* (3.1 – 3.9)		1.5*† (1.3 – 1.8)	0 (-0.2 to 0.3)	2.5*† (2.2 – 3.1)	1.9* (1.8 – 2.1)	4.4*† (4.0 – 4.9)	0.4 (0 – 0.9)	1.5* (1.2 – 1.8)	3.1* (2.6 – 3.6)	4.9* (4.4 – 5.4)	3.6* (2.9 – 4.4)
Oceania	ASR	64.4	307.8	11.4	141.8	4.5	51.6	28.6	90.3	14.2	20.8		11.4	202.8	4.7	43.8	7.1	497.7	13.3	3	3.9	9.4
	AAPC [% (95% CI)]	0.7* (0.5 – 1.0)	0.3* (0 – 0.8)	2.2*† (1.7 – 2.6)	-1.4† (-1.6 to -1.1)	2.8*† (2.1 – 3.4)	1.2*† (0.9 – 1.4)	-1.4 (-1.8 to -1.1)	1.2* (0.8 – 1.7)	3.4* (2.9 – 3.7)	5.8* (5.2 – 6.4)		2.1*† (1.7 – 2.7)	-1.8 (-2.1 to -1.6)	3.5* (1.5 – 5.4)	1.6* (1.3 – 2.0)	4.8*† (3.6 – 5.9)	0.9* (0.3 – 1.4)	0.6* (0.1 – 1.2)	1.1* (0.1 – 2.0)	4.6* (3.7 – 5.6)	5.0*
																						(4.2 – 6.0)
Average age-standardized rates (ASRs) per 100,000 person-years between 2000 and 2017 were calculated. Average annual percentage changes (AAPCs) with 95% confidence intervals (CIs) in cancer incidence during the period of 2000 – 2017 were calculated using the Joinpoint Regression Program (version 5.0.2). A maximum of 3 joinpoints were permitted in this analysis. #Global ASRs and AAPCs were calcula…

## Sheet: Table S3
Table S3 Incidence trends of early-onset and later-onset cancers by human development index (HDI) levels for the top 5 common early-onset cancer types with increasing incidence
HDI	Parameter	Female											Male
		Breast cancer		Colorectal cancer		Uterine cancer		Melanoma of Skin		Thyroid cancer			Colorectal cancer		Kidney cancer		Prostate cancer		Testis cancer		Thyroid cancer
		Early-onset	Later-onset	Early-onset	Later-onset	Early-onset	Later-onset	Early-onset	Later-onset	Early-onset	Later-onset		Early-onset	Later-onset	Early-onset	Later-onset	Early-onset	Later-onset	Early-onset	Later-onset	Early-onset	Later-onset
Medium	ASR	28	123.5	3.5	31.1	2.4	20.2	0.2	1.3	4.7	10.4		4	40.6	0.8	9.2	0.3	51.2	0.9	0.7	1.1	4.3
	AAPC [% (95% CI)]	-0.4 (-1.1 to 0.4)	1.7* (1.1 – 2.3)	1.1 (-0.2 to 2.4)	0.8 (0 – 1.6)	0.5 (-1.5 to 2.5)	3.8* (2.8 – 4.7)	-2.9 (-6.9 to 1.1)	-0.6 (-4.9 to 3.1)	-0.9 (-2.2 to 0.3)	1.3 (-1.1 to 3.8)		0.1 (-1.1 to 1.3)	1.7* (0.9 – 2.5)	1.1 (-1.4 to 3.5)	1.7* (1.0 – 2.4)	0.4 (-3.1 to 4.1)	1.7* (1.1 – 2.4)	-0.6 (-2.6 to 1.3)	-3.1 (-7.9 to 2.0)	1.4 (-0.6 to 2.7)	-0.1 (-0.7 to 1.8)
High	ASR	34.9	120.5	5.9	70.8	3.8	25.7	0.9	3.9	22.5	33.2		6.4	96.2	2.2	19.5	0.9	119.2	4.4	1.1	5.6	10
	AAPC [% (95% CI)]	1.1* (0.4 – 1.8)	1.8* (1.3 – 2.2)	0.7 (-0.2 to 1.6)	0.6 (0.2 – 0.9)	1.9* (0.5 – 3.2)	1.7* (0.9 – 2.4)	1.7 (-0.4 to 3.8)	-0.6 (-1.8 to 0.6)	11.0* (10.3 – 12.0)	10.6* (9.6 – 11.5)		1.4* (0.9 – 1.9)	1.9* (1.5 – 2.3)	2.9* (1.0 – 4.9)	3.2* (2.3 – 4.2)	4.5*† (2.0 – 7.0)	1.0* (0.8 – 1.3)	3.7* (2.5 – 4.9)	0.7 (-2.7 to 4.2)	14.1*† (12.4 – 15.5)	11.3* (9.7 – 13.0)
Very high	ASR	57.9	256.8	8.8	115.1	4.8	55.6	12.1	32	27.8	36.6		9.7	183.4	4.4	43.7	3.4	349.8	10.9	2.5	6.4	11.1
	AAPC [% (95% CI)]	1.5*† (1.3 – 1.7)	0.8* (0.7 – 1.0)	2.4*† (2.1 – 2.6)	-0.1 (-0.2 to 0)	2.3*† (2.0 – 2.6)	1.2* (0.9 – 1.4)	1.4* (1.1 – 1.7)	2.9* (2.6 – 3.1)	5.9* (4.9 – 6.6)	6.2* (5.8 – 6.6)		2.0*† (1.7 – 2.4)	-0.2 (-0.3 to 0)	3.5*† (3.0 – 3.9)	2.1* (1.8 – 2.4)	2.2*† (1.9 – 2.6)	-0.4 (-1.0 to 0.2)	1.7* (1.5 – 1.9)	2.4* (1.8 – 3.1)	8.8*† (8.1 – 9.5)	6.6* (5.9 – 7.2)
Average age-standardized rates (ASRs) per 100,000 person-years between 2000 and 2017 were calculated. Average annual percentage changes (AAPCs) with 95% confidence intervals (CIs) in cancer incidence during the period of 2000 – 2017 were calculated using the Joinpoint Regression Program (version 5.0.2). A maximum of 3 joinpoints were permitted in this analysis. Countries were classified according…

## Sheet: Table S4
Table S4 Incidence trends of early-onset and later-onset digestive, urinary, reproductive, respiratory, endocrine, nervous, hematopoietic, integumentary, and oral and upper aerodigestive tract system cancers among males by country in 2000 – 2017
Country	Parameter	Digestive system													Urinary system					Reproductive system						Respiratory system					Endocrine system			Nervous system			Hematopoietic system									Integumentary system			Oral and upper aerodigestive tract
		Colorectal cancer		Esophageal cancer		Gallbladder cancer		Liver cancer		Pancreatic cancer		Stomach cancer			Bladder cancer		Kidney cancer			Prostate cancer		Testis cancer				Larynx cancer		Lung cancer			Thyroid cancer			CNS cancer			Hodgkin lymphoma		Leukemia		Multiple myeloma		Non–Hodgkin lymphoma			Melanoma of skin			Oral cancer
		Early-onset	Later-onset	Early-onset	Later-onset	Early-onset	Later-onset	Early-onset	Later-onset	Early-onset	Later-onset	Early-onset	Later-onset		Early-onset	Later-onset	Early-onset	Later-onset		Early-onset	Later-onset	Early-onset		Later-onset		Early-onset	Later-onset	Early-onset	Later-onset		Early-onset	Later-onset		Early-onset	Later-onset		Early-onset	Later-onset	Early-onset	Later-onset	Early-onset	Later-onset	Early-onset	Later-onset		Early-onset	Later-onset		Early-onset
Africa
Uganda	ASR	3.8	40.2	2.5	89.5	0.3	2.8	5.7	36.9	1.1	11.3	2.1	29.6		0.6	15	0.4	5.3		1.4	238.9	0.4		2.7		0.8	11.6	1.6	18.7		0.6	5.5		1	7.7		1.2	4.8	1.8	8.1	0.7	9.4	6	16.3		0.8	6.1		4.9
	AAPC [% (95% CI)]	0.3 (-4.1 to 5.2)	4.7* (1.5 – 8.0)	7.1* (1.0 – 13.9)	3.2* (1.5 – 5.0)	17.6 (-3.9 to 47.6)	-7.5 (-8.9 to -5.2)	2.8 (-0.7 to 6.8)	-0.7 (-4.0 to 2.8)	-0.2 (-6.2 to 6.2)	-1.6 (-6.8 to 4.0)	-2.4 (-11.1 to 7.6)	-0.8 (-7.1 to 6.0)		2.4 (-2.0 to 7.4)	-3.5 (-7.8 to 1.1)	-3.2 (-17.5 to 16.2)	1.2 (-7.7 to 11.4)		-3.6 (-8.3 to 1.5)	2.6* (0.9 – 4.4)	-5.1 (-15.5 to 8.6)		-4.9 (-14.4 to 6.8)		-2.1 (-11.4 to 8.0)	8.1* (1.8 – 14.9)	8.3 (-4.7 to 17.9)	-2.3 (-8.6 to 4.6)		-2.5 (-14.2 to 10.4)	-8.7 (-16.9 to 0.3)		0.2 (-8.4 to 9.8)	-3.6 (-15.4 to 9.8)		-4.2 (-9.7 to 1.9)	-0.1 (-10.1 to 10.8)	13.7* (5.5 – 20.9)	6.7* (0.7 – 13.2)	-1.5 (-10.8 to 8.5)	3.1 (-2.9 to 9.8)	-0.1 (-5.6 to 4.8)	1.8 (-2.2 to 5.9)		-6.4 (-17.5 to 6.0)	0.1 (-7.6 to 8.5)		1.7 (-2.5 to 6.3)
Asia
Bahrain	ASR	6.5	71.9	0.9	13.4	1.2	6.1	1.6	24.1	1.9	22.3	1.7	24		2.4	56.2	2.1	17.6		1.1	69	2.7		3.2		1.5	15	2.3	107.1		2.8	6.9		2.3	12		3.3	3.4	3	19	1.1	8.2	5.2	23.4		NA	4		2.3
	AAPC [% (95% CI)]	-2.0 (-5.7 to 2.0)	2.4* (0.1 – 4.7)	-2.0 (-4.0 to -0.2)	-7.7 (-12.0 to -3.1)	-0.8 (-10.4 to 10.1)	3.8 (-1.9 to 9.9)	-2.2 (-8.8 to 4.9)	-1.9 (-7.6 to 4.8)	-7.9 (-17.1 to 2.2)	-2.4 (-6.6 to 2.0)	-3.1 (-10.5 to 5.2)	-6.9 (-11.9 to -1.6)		4.7 (-0.7 to 10.7)	-0.1 (-2.3 to 2.1)	-1.2 (-11.9 to 10.9)	-1.4 (-6.7 to 4.4)		-4.4 (-5.6 to -3.2)	0.3 (-4.1 to 4.7)	2.8 (-4.2 to 10.4)		-7.0 (-15.0 to 2.3)		1.1 (-2.8 to 5.4)	-4.0 (-9.3 to 1.8)	-8.7 (-13.4 to -3.6)	-5.6 (-7.8 to -3.3)		3.0 (-7.1 to 15.0)	-4.0 (-11.3 to 4.0)		-0.9 (-6.4 to 4.9)	-0.9 (-4.9 to 3.3)		3.5 (-0.9 to 8.5)	-1.4 (-6.7 to 4.4)	-0.5 (-6.6 to 6.1)	-5.5 (-10.8 to 0.4)	-1.6 (-4.6 to 1.4)	-2.5 (-7.7 to 2.9)	-2.6 (-6.7 to 1.8)	1.4 (-2.6 to 5.7)		NA	-6.6 (-15.0 to 4.0)		-0.9 (-6.6 to 5.4)
China	ASR	7.6	127.6	0.1	33.7	0.6	14.6	13.4	86.1	1.6	33	5.7	101.1		1.8	34	3.7	24.6		0.1	58	1.2		0.7		0.8	12.1	9.5	204.9		11.7	11.9		3	13.8		0.3	0.6	2.9	11.7	0.3	6.2	2.7	17.6		0.2	1.7		9.4
	AAPC [% (95% CI)]	0.6 (-0.6 to 1.6)	1.2* (0.6 – 1.9)	-4.6 (-9.8 to 1.0)	-2.7 (-3.7 to -1.7)	0.9 (-1.8 to 3.7)	-0.9 (-1.9 to 0)	-3.2 (-4.0 to -2.0)	-1.8 (-2.2 to -1.5)	-1.0 (-2.7 to 0.7)	0.9* (0.2 – 1.6)	-5.7 (-7.4 to -3.9)	-2.8 (-3.2 to -2.4)		-0.5 (-3.5 to 2.5)	0.2 (-1.0 to 1.0)	3.5* (1.3 – 5.6)	2.3* (1.3 – 3.4)		13.6* (5.5 – 22.2)	5.1* (4.5 – 5.7)	3.6* (1.1 – 6.2)		-2.5 (-6.4 to 1.6)		-4.0 (-7.1 to -0.7)	-1.7 (-2.7 to 0.2)	0.3 (-0.7 to 1.1)	0 (-0.5 to 0.6)		20.7*† (18.4 – 22.5)	14.6*† (12.0 – 17.2)		-1.6 (-3.0 to -0.2)	-3.1 (-4.8 to -1.3)		7.6* (2.6 – 12.9)	5.5 (-5.1 to 11.8)	0.1 (-1.3 to 1.6)	-0.7 (-2.0 to 0.4)	-1.8 (-6.4 to 3.1)	2.3* (0.8 – 3.9)	2.0 (-0.3 to 4.3)	-0.6 (-1.8 to 0.9)		4.7 (-2.6 to 12.6)	-2.5 (-4.4 to -0.5)		1.2* (0.2 – 2.2)
India	ASR	3.1	27.4	1.4	21.2	0.6	7	1.1	20.9	0.7	9.4	2.3	25.8		0.6	15.3	0.7	7.7		0.2	34.3	0.9		0.7		1.1	19.2	2.2	42.9		0.7	2.9		2.2	7.7		0.7	1.9	2.6	9	0.3	6.6	2.2	14.4		0.1	1.1		11.8
	AAPC [% (95% CI)]	0.9 (-1.1 to 2.8)	2.8* (1.7 – 3.9)	-1.6 (-3.3 to 0.2)	-3.3 (-4.3 to -2.4)	2.6 (-1.9 to 7.2)	2.8* (1.2 – 4.3)	1.7 (-1.8 to 5.3)	3.4* (2.2 – 4.7)	0.8 (-1.3 to 2.9)	3.2* (0.9 – 5.4)	-1.2 (-2.4 to -0.1)	-0.5 (-2.0 to 1.0)		2.4 (0 – 5.8)	1.1* (0.3 – 2.0)	4.2* (0.9 – 7.6)	2.4* (1.4 – 3.6)		2.3 (-1.8 to 6.7)	4.3* (3.8 – 4.9)	-0.5 (-2.3 to 1.2)		-3.9 (-7.9 to 0.4)		-5.3 (-9.0 to -1.4)	-2.0 (-3.3 to -0.6)	-0.6 (-2.1 to 0.9)	1.2* (0.5 – 2.0)		0.6 (-1.6 to 2.8)	1.4 (-0.5 to 4.3)		0.2 (-2.9 to 3.3)	0.1 (-1.8 to 2.4)		0.6 (-2.4 to 3.6)	-0.9 (-3.4 to 1.9)	1.0 (-1.0 to 2.9)	2.8* (1.3 – 4.4)	0.4 (-3.5 to 4.7)	1.9 (-0.3 to 4.0)	-0.6 (-2.3 to 0.9)	0.9 (-0.1 to 1.9)		-0.3 (-4.7 to 4.3)	1.5 (-2.8 to 5.9)		3.5*† (2.3 – 4.7)
Israel	ASR	8.2	171.3	0.2	8	0.3	8	0.7	15.8	1.7	41.2	2.7	44.4		5.1	124.6	4.3	46.7		1.4	277.8	8.8		2.1		1.2	19.1	5.9	149.8		5.2	14.6		4.2	18.3		5	4.4	4.5	36.3	1.9	26.7	9.7	60.8		7.1	45.2		2.7
	AAPC [% (95% CI)]	1.0*† (0.2 – 1.7)	-2.9† (-3.2 to -2.4)	1.7 (-6.3 to 10.3)	-1.6 (-2.5 to -0.7)	-2.4 (-7.4 to 3.1)	0.4 (-1.4 to 2.2)	0.5 (-3.7 to 5.0)	0.2 (-0.8 to 1.2)	-2.0 (-4.6 to 0.7)	0.1 (-0.4 to 0.7)	-1.7 (-3.8 to 0.5)	-2.2 (-2.8 to -1.7)		-2.2 (-3.6 to -0.7)	-0.7 (-2.1 to 0.3)	0.8 (-0.7 to 2.3)	-0.6 (-1.5 to 0.4)		-1.8 (-5.8 to 2.3)	-1.5 (-2.4 to -0.9)	1.0 (-0.1 to 2.2)		-1.0 (-3.2 to 1.4)		-3.2 (-5.6 to -0.2)	-1.7 (-2.5 to -0.9)	-3.0 (-4.8 to -1.1)	-0.3 (-0.6 to 0)		3.4* (1.2 – 5.7)	2.3* (1.2 – 3.2)		-0.9 (-2.3 to 0.7)	-0.8 (-1.7 to 0.1)		-0.6 (-1.7 to 0.5)	-0.9 (-3.7 to 2.0)	-2.1 (-4.5 to 0.4)	-2.9 (-3.9 to -1.9)	0.7 (-1.3 to 2.9)	0.3 (-0.6 to 1.1)	0.4 (-0.7 to 1.5)	0.1 (-0.6 to 0.8)		-1.6 (-2.4 to -0.8)	1.0 (-0.1 to 1.9)		-2.2 (-4.3 to -0.1)
Japan	ASR	10.7	208.7	0.5	63	0.7	29.2	3.9	116.1	1.8	49.6	10.1	262.4		2.1	60	3.2	27.6		0.4	149.7	4.5		1.2		0.4	14.7	6.1	217.1		2.1	7.5		2	6.1		0.7	1.5	3.8	17.2	0.6	9.9	3.5	30.7		0.3	1.6		3.3
	AAPC [% (95% CI)]	0.7 (-0.2 to 1.9)	1.2* (0.9 – 1.7)	8.5 (-1.8 to 16.2)	0.9* (0.4 – 1.3)	-0.5 (-3.1 to 2.2)	-0.4 (-0.9 to 0.1)	-4.5 (-6.1 to -3.2)	-4.6 (-4.9 to -4.2)	1.7 (-0.8 to 4.2)	1.3* (1.1 – 1.6)	-4.0 (-4.9 to -3.1)	-0.1 (-0.4 to 0.2)		0.5 (-1.3 to 1.7)	4.5* (4.1 – 4.8)	5.3* (3.7 – 6.9)	4.5* (3.7 – 5.9)		13.2* (6.4 – 20.3)	6.0* (5.3 – 7.0)	5.6* (3.1 – 8.1)		9.9* (5.7 – 14.2)		-2.9 (-8.1 to 2.5)	0.9* (0.1 – 1.7)	-1.5 (-2.6 to -0.4)	0.4* (0.1 – 0.7)		8.0* (4.8 – 11.3)	6.2* (5.0 – 7.3)		1.2 (-0.3 to 3.7)	1.0 (-0.2 to 2.2)		5.3* (2.2 – 9.0)	5.3* (3.1 – 7.5)	2.6*† (1.7 – 3.5)	0.2† (-0.8 to 1.2)	4.2* (0.4 – 8.1)	2.3* (1.2 – 3.4)	2.2 (-0.1 to 4.5)	2.6* (1.9 – 3.7)		4.9 (-0.5 to 10.7)	4.0* (0.9 – 7.2)		-0.4 (-1.3 to 0.4)
Kuwait	ASR	6.6	76.2	NA	7.6	1	8.6	1.1	32.7	1.5	20.5	1.4	16.3		2.3	37.1	2.6	19.4		1	85.4	3.6		2.6		0.8	11.6	1.9	67.5		3.9	10.2		2.6	12		4.6	5.3	4.4	20.7	1.3	12.8	7.9	31.3		0.5	2.5		2.7
	AAPC [% (95% CI)]	3.6* (0.3 – 7.0)	1.7* (0.2 – 3.4)	NA	2.5 (-3.2 to 8.8)	18.3 (-10.7 to 56.7)	-4.8 (-12.6 to 3.8)	-9.2 (-14.6 to 2.0)	-1.6 (-4.6 to 1.7)	-2.5 (-11.7 to 8.2)	1.8 (-1.3 to 5.1)	1.5 (-8.8 to 13.1)	0.5 (-2.6 to 3.8)		3.9 (-2.0 to 10.3)	0.9 (-2.5 to 4.5)	3.4 (-2.5 to 9.8)	-1.9 (-5.4 to 1.7)		-2.5 (-9.8 to 5.7)	3.6* (1.0 – 6.2)	7.5* (1.6 – 13.9)		-1.0 (-13.1 to 12.9)		-0.3 (-9.6 to 11.3)	0 (-6.2 to 7.2)	-0.6 (-4.8 to 3.9)	-0.3 (-3.1 to 2.6)		3.0 (-1.4 to 7.3)	3.7 (-2.6 to 10.6)		-0.5 (-5.6 to 4.9)	-8.8 (-13.4 to -5.2)		7.4* (1.9 – 12.8)	-2.6 (-8.5 to 4.0)	2.1 (-2.7 to 7.4)	-0.3 (-3.8 to 3.4)	3.8 (-5.0 to 13.2)	3.2 (-4.0 to 11.1)	-2.9 (-7.3 to 1.7)	0.2 (-5.5 to 5.7)		-0.8 (-3.7 to 2.8)	-3.6 (-11.2 to 5.2)		-2.5 (-7.8 to 3.2)
Philippines	ASR	7.6	114.6	0.2	11.2	0.3	5.7	6.9	78.5	0.9	19.5	1.3	27.5		0.7	18.6	1.3	17.8		0.5	132.4	1.2		1		0.5	21.7	6.6	186.7		2.8	11.1		1.6	6.1		0.6	1.1	3.7	14.7	0.3	4.6	2.9	20.3		0.3	2.5		5.7
	AAPC [% (95% CI)]	0.3 (-2.7 to 3.0)	0 (-1.2 to 1.2)	-1.4 (-6.4 to 4.1)	-1.9 (-4.3 to 0.4)	6.1* (0.5 – 12.8)	1.7 (-2.1 to 5.2)	-5.0 (-6.6 to -3.4)	-2.1 (-3.3 to -0.8)	-1.6 (-4.6 to 1.5)	-0.3 (-1.9 to 1.3)	-5.2 (-8.0 to -2.1)	-4.2 (-6.2 to -2.2)		-7.1 (-10.7 to -3.3)	-3.7 (-5.4 to -2.0)	-0.8 (-2.9 to 2.4)	-0.5 (-2.2 to 1.2)		-2.3 (-7.4 to 3.3)	-0.3 (-1.0 to 0.6)	-1.6 (-4.7 to 1.7)		-3.2 (-11.4 to 6.2)		-6.1 (-12.7 to 1.2)	-4.1 (-5.8 to -2.3)	-5.6 (-7.0 to -4.2)	-3.9 (-4.6 to -3.3)		2.6* (1.7 – 3.7)	2.6* (0.8 – 4.3)		-2.7 (-5.1 to -0.2)	-0.5 (-3.2 to 2.4)		3.0 (-0.9 to 7.2)	-6.2 (-13.2 to 1.2)	-1.4 (-2.7 to 0.1)	-2.1 (-3.6 to -0.6)	-2.6 (-8.0 to 3.7)	0.2 (-4.9 to 5.6)	-1.5 (-3.2 to 0.2)	-2.9 (-4.5 to -1.3)		-4.4 (-10.3 to 1.9)	-7.5 (-10.5 to -4.4)		-2.9 (-4.4 to -1.3)
Republic of Korea	ASR	12.5	185.5	0.1	32.6	1	39.1	15.6	154.6	1.7	37.5	19.1	265.3		1.6	41.6	4.1	26.2		0.5	103	1.4		0.3		0.5	17.3	5.2	226.6		17.6	25.3		2.3	7.5		0.5	1	3.6	12.7	1.1	10.5	3.7	20.7		0.3	2.6		2.7
	AAPC [% (95% CI)]	1.6* (1.3 – 2.0)	2.2* (1.9 – 2.5)	3.5 (-1.0 to 8.3)	-2.4 (-2.7 to -2.2)	-2.3 (-3.0 to -1.6)	0.2 (-0.2 to 0.5)	-4.2 (-4.5 to -4.0)	-2.6 (-2.8 to -2.4)	0.3 (-0.6 to 1.3)	0.8* (0.5 – 1.1)	-2.8 (-3.1 to -2.6)	-1.9 (-2.2 to -1.7)		-1.7 (-3.2 to -0.3)	-0.5 (-0.8 to -0.2)	6.0*† (5.3 – 6.7)	4.0*† (3.6 – 4.4)		7.1* (4.0 – 10.2)	8.4* (7.4 – 9.4)	6.5*† (5.7 – 7.6)		1.7† (-1.0 to 4.6)		-5.5 (-7.2 to -3.8)	-3.6 (-4.1 to -3.2)	-2.2 (-2.7 to -1.7)	-1.0 (-1.2 to -0.8)		17.4*† (16.4 – 18.4)	9.9*† (8.7 – 11.0)		0.7 (0 – 1.4)	0 (-0.8 to 0.8)		5.0*† (3.2 – 6.9)	0.2† (-1.5 to 2.4)	1.7* (1.0 – 2.5)	1.2* (0.6 – 1.7)	8.3*† (6.0 – 11.1)	4.8*† (3.7 – 5.7)	2.1* (1.7 – 2.5)	1.8* (1.4 – 2.1)		2.2 (-0.1 to 4.5)	2.0* (0.4 – 3.5)		1.6*† (0.9 – 2.4)
Thailand	ASR	5.5	59.4	0.2	14.4	0.8	14.6	15.8	144.7	0.8	7.8	1.7	17.8		1	22.7	0.6	6.3		0.2	33.8	0.9		0.6		0.5	9.9	6.2	133.2		1.2	3.7		1.7	4.3		0.6	1.3	3	10.5	0.5	5.3	4.2	21		0.2	2.3		5.6
	AAPC [% (95% CI)]	3.3* (2.6 – 3.9)	1.1 (-0.3 to 3.3)	-0.4 (-5.8 to 5.7)	-3.2 (-4.9 to -0.3)	4.5* (0.9 – 7.9)	4.3* (3.2 – 5.5)	-0.7 (-1.7 to 0.3)	-1.0 (-2.4 to 0.3)	2.2 (-0.8 to 5.5)	2.4 (0 – 4.9)	1.2 (-1.4 to 2.7)	-2.7 (-5.6 to 0.8)		-0.5 (-4.3 to 3.7)	-4.5 (-5.8 to -3.0)	7.5* (0.1 – 12.9)	3.9 (0 – 7.8)		-0.9 (-11.6 to 11.2)	-0.8 (-3.2 to 1.8)	6.3* (0.3 – 10.2)		0.2 (-6.4 to 7.2)		3.8 (-0.3 to 8.2)	-3.2 (-5.2 to -1.0)	-1.0 (-2.8 to 0.9)	-2.4 (-3.3 to -1.3)		2.4 (-0.4 to 5.4)	2.2 (-0.4 to 4.9)		1.1 (-2.4 to 4.8)	2.7* (0.7 – 4.8)		0.6 (-5.9 to 7.6)	-3.2 (-8.4 to 2.4)	1.4 (-0.4 to 3.2)	1.1 (-0.2 to 2.6)	5.3 (-0.7 to 11.9)	5.3* (2.0 – 8.9)	0.7 (-1.8 to 3.3)	-1.4 (-2.5 to 0.5)		-3.5 (-10.0 to 3.5)	-1.5 (-5.1 to 2.3)		1.4 (-0.1 to 3.2)
Turkey	ASR	7	93.9	0.6	9.3	0.5	10.2	1.1	21	1.5	26.4	4.4	55.4		4.7	109.3	2.4	23.6		1.2	176.5	6.9		1.8		2.6	39.9	15.6	332.9		4.7	11.9		4.4	16.8		2.3	3.7	3.8	23.3	1	13.6	4.2	24.2		1.3	7.3		3.3
	AAPC [% (95% CI)]	1.0 (-0.1 to 2.5)	3.3* (2.3 to 4.1)	-0.6 (-4.8 to 4.1)	-1.3 (-2.3 to -0.3)	2.1 (-4.2 to 9.0)	3.4 (-1.0 to 6.8)	-2.1 (-4.8 to 0.8)	1.7* (0.4 – 3.0)	1.5 (-1.3 to 4.3)	2.9* (1.7 – 4.0)	-1.1 (-2.5 to 0.3)	-0.1 (-0.8 to 0.6)		0.4 (-1.7 to 2.3)	1.6* (1.0 – 2.4)	6.5* (4.7 – 8.3)	4.4* (3.1 – 5.8)		8.5* (4.0 – 13.3)	3.6* (3.0 – 4.3)	3.5* (2.4 – 4.6)		0 (-5.6 to 6.2)		-6.2 (-7.9 to -4.4)	-2.6 (-4.0 to -1.6)	-5.0 (-6.2 to -3.9)	-0.3 (-1.4 to 0.6)		11.2* (9.6 – 13.0)	7.5* (4.3 – 11.1)		0.3 (-0.6 to 1.4)	1.4 (-0.3 to 3.1)		2.8* (0.6 – 5.2)	0.3 (-1.9 to 2.5)	0.8 (-0.7 to 2.4)	2.4* (1.5 – 3.5)	2.3 (0 – 4.7)	3.3* (1.7 – 6.0)	1.7* (0.4 – 3.1)	3.5* (1.5 – 5.4)		1.4 (-1.4 to 4.3)	2.6* (0.4 – 4.8)		-0.4 (-2.3 to 1.5)
South America
Argentina	ASR	8.7	117.7	0.6	25.1	0.5	13.5	0.9	22.4	1.4	33.7	3.3	55.6		1.5	54.9	4.2	43.2		1.3	203.3	14.8		3.8		1.1	19.5	4.1	110.3		1.6	4.1		4	17.3		2.7	3.5	3.8	17	0.9	12.4	5.6	25.9		2.2	10.9		1.8
	AAPC [% (95% CI)]	3.7* (0.9 – 6.7)	0.8 (-0.3 to 1.9)	-2.6 (-13.4 to 12.6)	-3.1 (-4.8 to -1.3)	-3.0 (-11.8 to 7.0)	-2.3 (-6.5 to 2.0)	-8.0 (-20.3 to 6.2)	5.6* (2.2 – 8.9)	3.6 (-4.2 to 11.8)	3.2* (1.4 – 4.9)	-0.8 (-6.3 to 4.9)	-1.4 (-3.1 to 0.3)		-3.1 (-8.3 to 3.1)	-2.1 (-4.9 to 0.2)	1.7 (-3.4 to 9.6)	1.9 (-0.1 to 4.0)		2.3 (-5.8 to 11.3)	-1.1 (-2.5 to 0.2)	0.2 (-2.5 to 2.9)		5.6* (0.5 – 11.0)		-10.6 (-16.7 to -3.8)	-4.3 (-8.5 to 0)	-7.9 (-12.0 to -3.4)	-1.8 (-3.3 to -0.3)		0.6 (-8.0 to 10.1)	1.2 (-8.7 to 9.4)		3.9 (-0.8 to 8.9)	6.5 (-0.3 to 11.6)		-1.1 (-6.4 to 4.6)	1.2 (-3.2 to 5.9)	-0.6 (-3.9 to 2.7)	-2.5 (-3.8 to -0.5)	0.7 (-9.6 to 11.9)	-0.7 (-4.0 to 2.8)	-0.6 (-4.3 to 3.3)	-0.5 (-3.1 to 2.3)		0 (-4.6 to 5.0)	-0.8 (-3.8 to 2.3)		-1.3 (-8.7 to 6.9)
Chile	ASR	5.9	67.1	1.2	31.5	1.8	43.6	1.4	22	2	20.6	8.4	154.8		1.5	15.2	4.9	42		2.1	291.4	26.9		4.7		NA	7	2.1	51.1		2.9	5.4		2.8	10.7		2.2	3.4	3.5	16.2	1.4	16.4	4	18.3		2.2	10.4		1.7
	AAPC [% (95% CI)]	4.4 (-1.5 to 11.1)	2.4 (0 – 4.9)	0.6 (-2.7 to 3.7)	-3.4 (-6.0 to -0.5)	0.9 (-6.0 to 8.1)	-3.9 (-6.4 to -1.4)	-1.0 (-5.8 to 4.1)	1.9 (-2.2 to 6.2)	-5.6 (-11.8 to 1.1)	0.1 (-4.5 to 4.9)	-7.1 (-14.1 to 0.7)	-1.4 (-2.7 to 0.1)		-0.1 (-5.7 to 6.1)	-0.9 (-4.4 to 2.6)	1.3 (-3.6 to 5.2)	4.3* (0.3 – 8.0)		-3.3 (-12.7 to 7.3)	-0.7 (-1.8 to 0.2)	1.6 (-0.9 to 4.2)		-2.3 (-10.1 to 6.4)		NA	-5.6 (-10.9 to 0.3)	-0.6 (-7.7 to 6.0)	-1.3 (-4.0 to 1.5)		5.1 (-0.8 to 12.8)	1.7 (-3.9 to 7.9)		0.2 (-9.0 to 10.8)	-1.7 (-8.9 to 6.3)		4.0 (-9.1 to 16.2)	-5.2 (-10.2 to 0.3)	5.3 (-3.3 to 14.2)	-0.6 (-4.5 to 3.5)	-1.6 (-6.0 to 3.0)	0.2 (-2.9 to 3.4)	-1.8 (-8.2 to 5.1)	2.5 (-1.5 to 6.7)		3.1 (-9.6 to 16.5)	-0.6 (-5.1 to 4.3)		2.9 (-4.7 to 10.7)
Colombia	ASR	5.7	69.2	0.2	11.8	0.5	11.4	0.7	19.1	0.8	17.1	7.3	98		0.7	25.1	1.8	16.4		2	261.6	6.1		1.7		0.5	15.1	1.8	64.8		3.1	10.6		3.9	13.6		1.7	3.5	4.7	21.1	1	12.2	5.8	30.3		1.3	11.8		2.1
	AAPC [% (95% CI)]	4.4 (-0.8 to 8.1)	1.2* (0.1 – 2.4)	1.4 (-13.2 to 18.9)	-3.1 (-4.7 to -1.3)	3.1 (-4.1 to 10.9)	0 (-3.2 to 3.3)	-6.0 (-15.6 to 4.7)	4.1* (0.1 – 7.5)	6.0 (-3.2 to 15.8)	2.5* (0.6 – 4.4)	-0.1 (-2.0 to 1.7)	-2.6 (-3.4 to -1.8)		-2.5 (-11.0 to 6.6)	0.5 (-1.3 to 2.5)	4.1 (-2.6 to 11.6)	4.1* (2.4 to 5.9)		-4.7 (-8.2 to -1.0)	-0.9 (-1.9 to 0.1)	4.2* (2.0 – 6.5)		2.5 (-5.0 to 10.9)		-5.6 (-14.3 to 4.1)	-4.8 (-8.0 to -1.2)	-1.0 (-3.9 to 3.6)	-2.1 (-3.6 to -0.5)		8.1* (2.9 – 13.4)	4.9* (0.9 – 9.1)		-1.2 (-3.9 to 1.6)	-1.5 (-3.9 to 1.0)		1.9 (-3.2 to 7.7)	0 (-3.8 to 4.0)	3.8 (0 – 6.9)	2.1 (-1.7 to 6.1)	0.4 (-8.7 to 10.3)	5.3* (2.4 – 8.3)	-1.0 (-3.9 to 1.9)	1.5 (-0.6 to 4.0)		-1.0 (-6.5 to 4.8)	-1.5 (-4.8 to 1.9)		-1.1 (-4.8 to 2.9)
Ecuador	ASR	5	51.5	0.4	8.7	1	20.2	0.9	22.6	0.8	14.6	6.9	94.7		0.9	27.7	1.4	20.7		1.9	278	9.5		3.4		0.5	6.6	1.5	38.6		6	16.1		4.5	12.9		1.1	2.9	5	18.5	1.2	14.2	6.7	45		1.5	15.4		1
	AAPC [% (95% CI)]	3.7 (-0.3 to 8.0)	3.6* (1.5 – 5.8)	-1.4 (-8.9 to 6.9)	-1.5 (-4.9 to 2.2)	-2.0 (-12.8 to 10.0)	-0.7 (-3.0 to 1.8)	-7.4 (-15.3 to 1.6)	3.4* (0.9 – 6.1)	0.7 (-4.4 to 6.3)	1.3 (-1.4 to 4.1)	-1.4 (-4.7 to 2.0)	-1.0 (-2.2 to 0.3)		-2.4 (-7.2 to 2.8)	2.5 (-0.3 to 5.4)	9.2* (3.1 – 15.3)	4.5* (2.6 – 6.5)		0.6 (-4.0 to 4.6)	2.6* (1.3 – 3.9)	2.0* (0.1 – 4.0)		1.0 (-5.1 to 7.6)		0.8 (-7.5 to 10.3)	2.3 (-2.4 to 7.2)	-1.8 (-8.0 to 4.9)	0.7 (-1.5 to 2.0)		13.8* (9.2 – 18.8)	10.2* (7.3 – 13.3)		1.8 (-1.4 to 5.1)	2.2 (-0.7 to 5.2)		-0.7 (-7.5 to 6.8)	-2.1 (-9.2 to 5.9)	1.7 (-1.1 to 4.8)	-1.4 (-3.7 to 2.8)	0.9 (-6.5 to 9.2)	3.3* (1.2 – 5.6)	2.4 (-0.7 to 5.7)	5.4* (1.6 – 8.4)		2.3 (-3.7 to 8.9)	4.8* (2.0 – 7.8)		8.3* (1.5 – 15.6)
Central America
Costa Rica	ASR	4.6	64.3	0.1	8.7	0.3	6.7	1.2	21.8	0.7	16.2	5.6	104.8		0.8	24.9	1.5	16		2	243.6	6.7		1.4		0.4	12.7	1.3	41.6		3.1	7.1		2.3	9.1		2.1	3	3.2	18.1	0.4	5.2	3.3	20.9		1.1	9.5		1.8
	AAPC [% (95% CI)]	0.3 (-1.8 to 2.6)	1.2 (-0.3 to 2.8)	-0.2 (-6.6 to 7.1)	-4.3 (-7.5 to -1.2)	-7.9 (-17.7 to 3.4)	-3.2 (-5.5 to -0.4)	-4.3 (-8.6 to 0.3)	-4.3 (-7.4 to -1.1)	-4.8 (-9.1 to -0.2)	-4.5 (-6.3 to -2.8)	-3.8 (-4.9 to -2.5)	-5.3 (-6.3 to -4.4)		2.0 (-2.8 to 7.1)	-0.5 (-1.4 to 0.4)	1.0 (-4.0 to 6.5)	0.2 (-1.2 to 1.7)		5.2*† (1.3 – 9.1)	-0.6† (-1.4 to 0.2)	4.3* (2.5 – 5.7)		-0.7 (-5.3 to 4.1)		-2.5 (-9.1 to 4.8)	-3.8 (-5.7 to -1.8)	-3.5 (-8.1 to 1.3)	-5.4 (-6.4 to -4.4)		7.2* (4.5 – 10.1)	7.7* (5.5 – 9.8)		-2.2 (-4.4 to 0)	-3.3 (-5.9 to -0.7)		-1.4 (-4.5 to 1.9)	0.9 (-4.5 to 6.6)	-6.9 (-10.3 to -2.7)	-4.2 (-6.9 to -1.3)	-1.4 (-7.7 to 5.2)	-3.0 (-6.1 to -0.3)	-2.4 (-5.2 to 0.5)	-2.2 (-4.0 to -0.5)		-2.3 (-6.5 to 2.3)	-0.3 (-2.0 to 1.5)		0.9 (-1.2 to 3.9)
North America
Canada	ASR	9.8	181.3	0.2	21.1	0.4	8.9	1.3	24.7	1.4	32.2	1.8	31.1		2.7	83.8	4.8	43.7		5	408.3	11		2.3		0.5	14.1	4.2	189.6		5.7	12.2		4.3	17.2		3.7	3.2	4.4	42.1	1.2	23.1	7.1	52.8		7.2	46.7		4.6
	AAPC [% (95% CI)]	2.4*† (1.9 – 3.0)	-1.6† (-1.9 to -1.2)	-0.3 (-4.2 to 4.0)	0.5 (0 – 0.9)	4.2* (2.2 – 6.3)	1.6* (0.6 – 2.5)	-0.9 (-2.2 to 0.5)	3.1* (2.1 – 4.1)	1.9* (0.5 – 3.2)	1.3* (0.6 – 1.9)	0 (-1.5 to 1.5)	-1.4 (-1.9 to -0.9)		2.3* (0.2 – 4.1)	1.7* (0.9 – 2.6)	3.1* (2.4 – 3.8)	2.0* (1.5 – 2.5)		-0.2 (-1.1 to 0.7)	-2.2 (-2.8 to -1.6)	1.6* (1.3 – 2.0)		1.1 (-0.4 to 2.7)		-4.0 (-6.7 to -1.3)	-2.5 (-2.9 to -2.1)	-4.5 (-5.2 to -3.9)	-1.7 (-2.0 to -1.5)		4.5* (3.5 – 5.6)	4.2* (3.2 – 5.3)		0 (-0.9 to 0.9)	-0.7 (-1.0 to -0.3)		0.1 (-0.4 to 0.7)	-0.7 (-1.6 to 0.3)	0.9* (0.5 – 1.4)	1.5* (1.0 – 2.1)	2.8* (1.6 – 4.1)	1.6* (1.0 – 2.3)	-1.5 (-2.0 to -1.1)	0 (-0.5 to 0.3)		-0.5 (-0.9 to 0)	2.6* (1.9 – 3.2)		-0.3 (-0.9 to 0.3)
USA	ASR	11.2	138.8	0.2	23.4	0.4	7.9	2.1	36.5	1.7	39.9	1.9	27		2.9	94.1	5.7	52.3		7.9	490.7	11.4		2.5		0.8	17.4	5.2	197.8		5.4	13.4		4.3	16.2		4	3.8	4.9	44	1.6	27.2	8	55.6		10.6	66.8		5.1
	AAPC [% (95% CI)]	1.9*† (1.6 – 2.3)	-2.8† (-3.1 to -2.5)	-4.2 (-6.5 to -1.9)	-0.8 (-1.2 to -0.4)	1.7 (-0.2 to 3.6)	1.2 (-0.3 to 2.3)	-2.3 (-3.5 to -1.1)	3.7* (3.4 – 4.0)	0.1 (-1.1 to 1.4)	0.8* (0.5 – 1.1)	-0.1 (-0.8 to 0.8)	-1.8 (-2.1 to -1.6)		-2.1 (-3.1 to -1.1)	-1.2 (-1.4 to -1.0)	2.9*† (1.5 – 4.3)	1.0*† (0.8 – 1.3)		-2.3 (-3.1 to -1.5)	-2.4 (-3.0 to -1.9)	0.4* (0.1 – 0.8)		2.0* (1.2 – 2.9)		-4.2 (-5.1 to -3.1)	-2.9 (-3.3 to -2.3)	-4.3 (-5.2 to -3.6)	-2.8 (-2.9 to -2.6)		3.9* (2.7 – 5.0)	3.5* (2.9 – 4.1)		-1.5 (-2.4 to -0.8)	-0.3 (-0.7 to 0)		-0.9 (-2.0 to 0.2)	-0.3 (-2.0 to 1.2)	1.3*† (0.7 – 1.9)	0† (-0.4 to 0.3)	1.5* (0.2 – 2.8)	0.7* (0.3 – 1.1)	-1.4 (-2.3 to -0.6)	-0.9 (-1.3 to -0.4)		-0.9 (-1.6 to -0.3)	1.5* (1.1 – 2.0)		-0.7 (-1.4 to 0.1)
Europe
Austria	ASR	7.7	165.7	0.2	21	0.3	10	1.4	41.1	1.9	45.5	2.6	45.8		2.6	73.2	4.2	47.9		5.7	355.1	16.1		4.3		1.2	18.2	6.9	182.5		4.2	11.1		4.6	17.9		2.7	2.9	3.6	31.9	1.1	16.4	5.3	34.6		9.2	37.1		5.5
	AAPC [% (95% CI)]	-1.1 (-2.1 to -0.2)	-2.4 (-3.2 to -1.7)	3.0 (-2.7 to 9.4)	-0.3 (-1.1 to 0.5)	4.5 (-1.0 to 10.5)	0.2 (-0.6 to 1.1)	-3.2 (-5.0 to -1.3)	-0.5 (-1.0 to -0.1)	0.6 (-1.1 to 2.5)	0.9* (0.4 – 1.5)	-2.8 (-4.1 to -1.4)	-3.0 (-3.5 to -2.5)		-3.3 (-4.5 to -2.0)	-2.6 (-3.2 to -2.0)	0.1 (-1.0 to 1.2)	-0.8 (-1.3 to -0.5)		-1.9 (-3.0 to -0.6)	-1.5 (-1.9 to -1.1)	0.3 (-0.4 to 0.9)		4.2* (2.7 – 5.9)		-5.8 (-8.1 to -3.5)	-1.4 (-2.2 to -0.6)	-3.8 (-4.8 to -2.8)	-1.0 (-1.4 to -0.7)		3.1* (1.3 – 4.9)	0.6 (-0.2 to 1.5)		-1.2 (-2.2 to -0.2)	-0.7 (-1.5 to 0.2)		-1.7 (-3.2 to -0.2)	-2.2 (-4.4 to 0.1)	-0.7 (-1.9 to 0.6)	-1.6 (-2.4 to -0.7)	-0.6 (-2.5 to 1.3)	-0.3 (-1.2 to 0.6)	-0.3 (-2.0 to 1.5)	0.2 (-0.5 to 0.9)		2.8* (0.1 – 4.6)	2.3* (1.1 – 3.5)		-3.4 (-4.3 to -2.6)
Belarus	ASR	6.5	148	0.1	31.3	0.3	5.8	1	16.8	2.5	35.2	8.4	136.4		2.8	69.3	8.3	66.7		1	203.7	4.3		1.5		3.2	41.6	11.6	282.4		4.7	6.9		4.2	11.9		3.5	2.7	3.7	31.3	0.6	7.9	3.3	17.4		2.9	14.6		8.3
	AAPC [% (95% CI)]	2.8* (0.7 – 4.1)	2.3* (2.1 – 2.7)	8.1* (1.7 – 14.9)	1.7* (0.9 – 2.5)	-1.8 (-5.8 to 2.4)	2.6* (1.0 – 4.3)	0.5 (-3.0 to 3.9)	2.7* (1.6 – 4.0)	0.8 (-1.3 to 3.2)	1.8* (1.4 – 2.5)	-3.4 (-4.1 to -2.7)	-2.0 (-2.4 to -1.7)		2.2* (0.5 – 3.9)	0.5 (0 – 0.9)	2.7* (1.9 – 3.5)	2.9* (2.4 – 3.5)		8.7* (5.9 – 11.6)	7.9* (6.7 – 9.6)	3.1* (1.7 – 4.6)		1.2 (-1.4 to 4.1)		-2.7 (-4.8 to -0.4)	0.5 (0 – 0.9)	-1.9 (-2.6 to -1.1)	-0.6 (-0.8 to -0.4)		3.0* (1.3 – 4.3)	1.5 (-0.7 to 3.7)		1.2* (0.1 – 2.3)	2.2* (0.5 – 3.9)		-1.1 (-3.1 to 1.9)	0 (-2.4 to 2.7)	0 (-1.3 to 1.4)	1.3 (0 – 2.8)	2.2 (-0.3 to 4.9)	4.3* (1.9 – 6.3)	3.9* (2.1 – 5.8)	3.2* (2.4 – 4.1)		5.5* (2.6 – 7.5)	4.5* (3.2 – 5.9)		2.2* (1.6 – 2.8)
Croatia	ASR	10.1	217.9	0.2	22.6	0.4	14.1	1.3	37.4	2.3	43.5	4	77		4.2	91.2	5.1	49.4		1	219.5	16.3		2.1		3.1	43.7	12.6	292.7		4.6	8.6		6	25.3		3.3	2.8	3.7	29.7	0.8	13.9	5	25.6		6.9	30.4		7.6
	AAPC [% (95% CI)]	-2.2 (-3.4 to -0.1)	0.2 (-0.4 to 1.3)	-8.4 (-14.4 to -3.1)	-2.2 (-3.0 to -1.5)	-1.9 (-7.3 to 4.1)	0.5 (-0.7 to 1.7)	-3.4 (-6.6 to 0)	1.1* (0.4 – 1.9)	-3.3 (-6.7 to 0.3)	0.2 (-0.4 to 1.0)	-3.8 (-4.9 to -2.5)	-3.5 (-4.2 to -2.7)		-3.5 (-4.9 to -1.8)	-0.2 (-0.9 to 1.3)	1.5 (0 – 3.1)	2.2* (1.4 – 3.1)		5.5* (1.4 – 9.9)	4.3* (3.5 – 5.0)	3.9*† (2.9 – 4.9)		-0.3† (-3.0 to 2.6)		-8.2 (-10.6 to -5.7)	-2.8 (-3.4 to -2.1)	-7.6 (-8.9 to -6.3)	-2.3 (-2.8 to -1.4)		5.6* (4.1 – 8.3)	4.6* (2.2 – 7.1)		-3.4 (-4.9 to -2.0)	-2.3 (-3.3 to -1.3)		0.9 (-1.7 to 3.6)	-4.4 (-8.0 to -0.5)	-1.2 (-3.3 to 0.6)	-0.9 (-2.8 to 1.1)	-0.1 (-5.0 to 5.2)	1.5 (-0.2 to 3.6)	0.6 (-1.1 to 2.4)	2.4* (0.8 – 4.0)		2.6* (0.8 – 4.4)	1.5* (0.1 – 3.9)		-7.1 (-8.4 to -5.0)
Cyprus	ASR	6.7	129.5	NA	5.5	0.7	8	0.9	19	1.7	26.7	2.4	33.2		4.6	106	2.4	23.6		2.2	299.1	13.3		1.7		1.1	18.5	4.8	147		9.9	13.7		3.5	14.3		5.5	3.1	4.4	31.9	1.4	15.9	6.4	36.1		3.5	16.5		2.8
	AAPC [% (95% CI)]	-0.2 (-3.0 to 2.8)	2.0* (0.5 – 3.5)	NA	1.0 (-4.1 to 6.5)	0 (-4.3 to 4.5)	1.7 (-0.8 to 4.3)	-0.2 (-5.5 to 5.6)	2.0* (0.1 – 4.0)	5.6 (-2.9 to 14.9)	3.3* (2.0 – 4.7)	-2.3 (-7.6 to 3.4)	-0.4 (-2.9 to 2.1)		-1.8 (-6.4 to 3.2)	1.2 (-0.4 to 2.9)	-1.8 (-8.3 to 5.4)	2.2* (0.3 – 4.3)		1.5 (-3.9 to 7.3)	1.2* (0.2 – 2.3)	1.6 (-1.3 to 4.6)		2.6 (-2.4 to 8.0)		-1.2 (-9.6 to 7.6)	3.2* (0.9 – 5.5)	1.2 (-2.0 to 4.7)	1.4* (0.9 – 1.9)		8.9* (5.1 – 12.9)	13.3* (8.2 – 18.6)		-1.1 (-5.5 to 3.8)	2.2 (-0.7 to 5.3)		0.4 (-3.7 to 4.8)	0.7 (-6.9 to 9.3)	1.1 (-6.0 to 8.7)	0.4 (-3.3 to 3.7)	2.3 (-4.7 to 9.6)	6.7* (3.5 – 11.3)	2.3 (-1.7 to 6.5)	1.8 (0 – 3.7)		3.4 (-0.9 to 7.7)	4.0* (1.7 – 6.4)		3.2 (-2.0 to 8.8)
Czech Republic	ASR	9.2	251.8	0.2	24.3	0.5	17.9	0.9	31.1	2.2	53.6	2.4	49.9		3.1	96.3	6.7	93.6		2	309.1	16.3		3.8		1.6	26	6.1	253.8		2.6	7.3		4.4	18.6		3.2	3.2	3	36.3	0.7	13.3	3.9	29.2		7.9	46.1		5.8
	AAPC [% (95% CI)]	-0.6 (-1.8 to 0.3)	-2.0 (-2.5 to -1.5)	1.2 (-4.1 to 6.7)	2.2* (1.1 – 3.0)	-5.9 (-8.7 to -2.9)	-2.3 (-2.8 to -1.7)	-4.3 (-6.8 to -1.7)	-0.3 (-0.8 to 0.3)	-1.4 (-2.4 to -0.4)	0.2 (-0.4 to 0.9)	-2.9 (-5.1 to -0.7)	-3.2 (-3.7 to -2.7)		-2.3 (-3.9 to 0.6)	0.6* (0.3 – 1.0)	-0.1 (-1.0 to 0.8)	0.4 (0 – 0.8)		10.0*† (5.3 – 15.2)	3.8*† (3.1 – 4.5)	1.2* (0.7 – 1.8)		2.8* (1.4 – 4.4)		-6.9 (-8.6 to -5.1)	-0.8 (-2.1 to 0.1)	-6.2 (-7.1 to -5.4)	-2.5 (-2.8 to -2.2)		4.8* (2.2 – 8.0)	4.3* (2.3 – 6.3)		-1.1 (-2.1 to 0.1)	-0.1 (-0.8 to 0.7)		0.8 (-0.5 to 2.3)	1.6* (0.3 – 3.0)	1.4* (0.2 – 2.7)	0.3 (-0.6 to 1.1)	1.8 (-1.9 to 5.7)	2.2* (1.7 – 2.8)	0.9 (0 – 1.9)	2.0* (0.8 – 3.1)		2.3* (1.4 – 3.3)	2.1* (1.5 – 2.7)		-2.1 (-3.1 to -1.2)
Denmark	ASR	8.1	202.4	0.4	30.4	0.3	7.1	0.9	21.5	1.6	40.5	1.9	32		4.5	130.6	3.5	41		2	349	21.1		5.4		0.9	19.9	5.3	206.6		2.1	4		11.3*	40.7		3.3	3.4	4	38.2	0.9	19.4	5.6	47.6		15.6	59.8		5
	AAPC [% (95% CI)]	2.1* (0.8 – 2.7)	1.5* (0.7 – 2.0)	-1.3 (-7.8 to 5.8)	1.3* (0.1 – 2.5)	-1.5 (-8.0 to 5.5)	0.9 (-0.8 to 2.7)	-3.1 (-7.9 to 1.9)	2.8* (1.7 – 4.0)	-1.8 (-4.7 to 1.2)	0.4 (-0.4 to 1.1)	-1.4 (-4.6 to 1.9)	0.3 (-0.2 to 0.7)		1.5 (-0.3 to 3.3)	0 (-0.5 to 0.6)	4.3* (2.4 – 6.2)	3.3* (2.6 – 4.0)		10.9*† (6.6 – 15.5)	3.9*† (3.1 – 4.7)	0.6 (-0.5 to 1.9)		4.4* (1.4 – 7.7)		-6.7 (-11.2 to -1.8)	-1.4 (-2.5 to -0.3)	-4.1 (-5.5 to -2.7)	-1.3 (-1.6 to -1.0)		4.3* (2.4 – 8.3)	6.3* (5.0 – 7.4)		2.9* (1.8 – 4.1)	2.9* (2.1 – 3.7)		1.8 (-0.5 to 4.2)	3.2 (-4.2 to 8.9)	0.7 (-1.2 to 2.6)	0.8* (0.1 – 1.5)	0 (-2.9 to 3.1)	0 (-1.0 to 1.2)	2.0* (0.8 – 3.2)	3.4* (2.8 – 4.0)		3.9* (2.5 – 5.5)	4.8* (3.3 – 6.3)		-2.5 (-3.7 to -1.2)
Estonia	ASR	6.1	165.9	0.5	26.9	0.6	8.8	0.9	23.5	2.5	52.2	6.3	100.1		2.4	78.4	5.2	72.7		3.8	422.5	6.3		1.7		1.8	29.3	6.9	283.1		1.2	5.4		4.5	16.7		3.5	2.1	3.9	39.3	1.1	14.8	5.3	29.4		5.3	25.8		4.3
	AAPC [% (95% CI)]	2.9* (0.2 – 5.8)	1.0* (0.3 – 1.8)	4.7 (-1.8 to 12.0)	1.9* (0.5 – 3.3)	1.7 (-6.9 to 11.8)	2.4 (-0.9 to 6.0)	1.0 (-3.2 to 5.4)	3.7* (1.9 – 5.6)	-3.4 (-6.5 to 0)	0.8 (-0.4 to 2.1)	-3.9 (-5.4 to -2.4)	-2.0 (-2.5 to -1.4)		-0.2 (-5.2 to 5.1)	0.5 (-0.2 to 1.3)	-4.1 (-8.7 to 1.4)	1.1* (0.1 – 2.0)		18.4*† (10.5 – 26.2)	5.5*† (4.5 – 6.4)	2.8 (-0.7 to 6.5)		9.0* (3.6 – 13.6)		-7.7 (-12.0 to -2.9)	-1.0 (-2.3 to 0.3)	-5.1 (-7.3 to -2.9)	-1.1 (-1.5 to -0.6)		5.0 (-1.8 to 12.5)	1.2 (-5.5 to 8.1)		0.8 (-2.9 to 4.8)	1.2 (-1.2 to 3.8)		1.5 (-2.5 to 5.7)	6.7 (-0.3 to 14.4)	1.8 (-2.3 to 6.1)	2.4 (-1.7 to 5.6)	-4.1 (-9.6 to 1.9)	3.6* (1.8 – 5.5)	4.7* (0.7 – 9.0)	2.0* (0.6 – 3.4)		6.1* (2.8 – 9.8)	4.7* (2.2 – 7.3)		1.6 (-2.4 to 5.9)
Finland	ASR	7.2	127.1	0.2	18.1	0.3	9.2	0.7	25.5	1.6	46.6	1.9	33.5		2.4	71.7	3.5	42.8		3.7	434.7	11.1		1.7		0.4	10	2.9	152.5		3	7.6		7.9	26.2		4	3.5	3.3	27.4	1	19.2	6.1	46.8		8.6	48.4		3.3
	AAPC [% (95% CI)]	2.5* (1.1 – 3.9)	0.8* (0.5 – 1.1)	0.3 (-7.3 to 9.3)	1.3* (0.6 – 2.0)	4.0 (-0.9 to 8.9)	1.1* (0.2 – 2.1)	3.0 (-0.1 to 6.1)	2.3* (1.8 to 3.0)	-0.1 (-1.9 to 1.8)	0.7 (0 – 1.3)	-3.0 (-5.0 to -1.1)	-2.5 (-3.1 to -2.2)		-0.6 (-1.9 to 0.6)	0.2 (-0.1 to 0.4)	2.0*† (1.0 – 3.0)	0.4† (-0.1 to 0.7)		3.9*† (1.1 – 7.4)	-0.3† (-0.8 to 0.5)	2.9* (1.4 – 4.3)		1.7 (-0.7 to 4.3)		-4.5 (-9.1 to 0.1)	-1.5 (-2.2 to -0.8)	-2.4 (-4.4 to -0.5)	-1.9 (-2.1 to -1.6)		2.7* (1.5 – 3.9)	3.7* (2.2 – 5.1)		0.5 (-0.7 to 1.6)	-0.1 (-0.4 to 0.3)		0.5 (-1.0 to 1.9)	2.2* (0.9 – 3.5)	0.1 (-2.1 to 2.3)	-0.8 (-1.6 to 0.3)	1.7 (-0.7 to 4.1)	0.3 (-0.5 to 1.1)	-1.3 (-2.2 to -0.3)	0.9* (0.4 – 1.4)		2.9* (1.5 – 4.5)	3.3* (2.3 – 4.2)		0.7 (-0.7 to 2.0)
France	ASR	8.1	173.5	0.4	36.8	0.2	8.5	2.1	62	2	39.6	2.2	35.8		1.5	68.6	5.3	49.9		2.8	503	14.8		3		2.3	28.4	12.8	228.8		4.7	11.2		4.5	17.5		4.7	3.5	4.7	41.7	1.4	26.1	6.6	46.4		9.1	36		10.3
	AAPC [% (95% CI)]	-0.2 (-1.0 to 0.5)	-0.6 (-1.2 to -0.1)	-4.0 (-8.0 to 0.2)	-2.0 (-2.7 to -1.3)	-1.6 (-8.0 to 5.1)	2.6* (1.0 – 3.6)	-3.0 (-4.3 to -1.5)	1.4* (0.8 – 2.0)	1.2 (-1.4 to 4.5)	3.5* (3.0 – 4.0)	-1.0 (-2.5 to 0.6)	-2.0 (-2.5 to -1.4)		-3.1 (-5.2 to -0.7)	-0.2 (-0.7 to 0.3)	2.8* (1.3 – 4.4)	1.9* (1.5 – 2.3)		2.7* (0.9 – 4.7)	0.3 (-0.2 to 1.0)	2.1* (0.9 – 3.4)		3.9* (0.5 – 7.4)		-7.5 (-10.2 to -4.6)	-2.7 (-3.6 to -1.7)	-4.0 (-4.9 to -3.1)	0.4 (0 – 0.7)		1.9* (0.7 – 3.1)	2.8* (1.9 – 3.6)		0.6 (-1.0 to 2.3)	1.1 (-0.4 to 2.5)		1.9*† (0.8 – 3.0)	-0.8† (-2.1 to 0.6)	2.5*† (1.4 – 3.7)	0.5† (-0.1 to 1.1)	2.0 (-1.0 to 5.2)	0.6 (-0.2 to 1.5)	0.1 (-1.0 to 1.3)	1.1* (0.5 – 1.6)		3.0* (1.2 – 4.9)	3.6* (2.9 – 4.9)		-7.0 (-7.4 to -6.5)
Germany	ASR	9.1	178	0.4	33.2	0.4	10.4	1.2	27.4	1.7	43.4	2.9	47.8		3.9	113.4	4.1	42.7		3	363.3	20.2		5.3		1	21.6	6.8	224.2		2.3	5.5		4.5	18.4		4	4.3	4.5	36.4	1.5	23	5.9	42.7		8.7	44.9		5.7
	AAPC [% (95% CI)]	2.0*† (0.4 – 3.7)	-1.8† (-2.2 to -1.4)	0.8 (-3.8 to 5.6)	0.9 (0 – 1.8)	-2.3 (-10.1 to 5.4)	0.8 (-1.6 to 3.2)	-1.2 (-4.5 to 2.3)	0.3 (-0.7 to 1.4)	1.6 (-1.8 to 5.1)	0.4 (-0.4 to 1.2)	-0.7 (-2.7 to 1.3)	-1.5 (-2.3 to -0.6)		-3.3 (-5.1 to -1.4)	-0.5 (-1.3 to 0.3)	-0.7 (-3.3 to 1.5)	0 (-0.8 to 0.7)		0.5 (-2.0 to 3.1)	-2.1 (-3.0 to -1.2)	0.4 (-0.9 to 1.8)		4.6* (1.1 – 8.3)		-5.2 (-10.8 to -1.4)	-2.8 (-3.4 to -2.1)	-3.9 (-5.2 to -2.5)	-1.3 (-1.6 to -1.1)		7.8* (5.1 – 10.6)	3.4* (1.4 – 5.5)		0.3 (-1.5 to 2.2)	-0.2 (-1.2 to 0.9)		1.9 (-1.1 to 5.0)	1.0 (-1.9 to 4.0)	1.1 (-0.9 to 3.7)	0.9 (-0.6 to 2.3)	2.1 (-1.1 to 5.6)	1.7* (0.8 – 2.6)	1.4 (-0.1 to 3.0)	1.0* (0.4 – 1.6)		-0.2 (-2.1 to 1.7)	2.5* (1.4 – 3.6)		-4.1 (-5.2 to -3.2)
Iceland	ASR	7	145.4	NA	28.3	1.4	9.3	2.2	16.8	2.5	36.4	1.9	35.4		4.3	104	4.9	59.7		3.9	445.8	12		3.4		1.9	10.2	4.9	155.9		4	12.9		9.4	32.7		4	3.4	3.1	33	1.9	26.2	4.8	39.6		9.1	30.1		3.7
	AAPC [% (95% CI)]	5.6 (-0.9 to 12.7)	-0.2 (-1.3 to 0.9)	NA	0.6 (-4.1 to 5.6)	0 (-3.0 to 2.8)	-2.7 (-10.3 to 5.8)	6.0 (-9.8 to 26.7)	9.5* (5.2 – 14.0)	5.1 (-5.1 to 16.4)	0.6 (-3.3 to 4.5)	-0.3 (-6.0 to 5.6)	-5.8 (-9.9 to -1.4)		1.9 (-6.1 to 7.6)	0.7 (-0.6 to 2.1)	-3.8 (-8.7 to 1.4)	0.5 (-3.1 to 4.2)		-1.1 (-9.5 to 8.5)	-1.1 (-3.1 to 0.8)	1.1 (-4.1 to 6.7)		-0.9 (-7.1 to 5.8)		5.1 (-5.3 to 16.7)	1.0 (-5.4 to 7.9)	-4.4 (-10.2 to 1.7)	-0.9 (-2.3 to 0.6)		-0.5 (-9.9 to 9.6)	0.2 (-5.1 to 5.7)		0.9 (-5.3 to 7.6)	3.2* (0.4 – 6.1)		3.5 (-5.2 to 12.7)	-3.0 (-9.6 to 4.3)	-2.8 (-11.9 to 7.4)	-1.6 (-4.9 to 1.7)	8.1* (4.4 – 12.9)	2.6 (-2.0 to 7.5)	1.7 (-7.0 to 6.5)	2.2 (-2.0 to 6.4)		-3.6 (-7.9 to 0.9)	-1.1 (-4.8 to 2.8)		0.6 (-5.7 to 7.6)
Ireland	ASR	9.2	198.8	0.5	36	0.4	9.4	1	18.8	1.4	35.5	2.4	46.9		2.7	68.9	4.2	43.3		5.9	466.2	14.3		2.4		0.9	19.9	4.5	184.1		1.7	4.8		4.7	22.2		3.6	4	3.8	40.6	1.3	23.9	6.5	44.6		7.8	41.7		3.6
	AAPC [% (95% CI)]	0.9 (-0.4 to 2.3)	-0.5 (-0.8 to -0.1)	-1.6 (-5.5 to 2.5)	0.1 (-0.7 to 1.0)	6.0 (-0.6 to 13.6)	-0.1 (-1.8 to 3.0)	1.3 (-2.7 to 5.2)	5.7* (4.2 – 7.2)	-1.2 (-4.8 to 2.5)	0.6 (-0.4 to 1.6)	-0.5 (-2.9 to 2.0)	-1.8 (-2.6 to -1.2)		-0.5 (-2.5 to 1.6)	0.4 (-0.3 to 1.0)	5.1*† (3.4 – 7.0)	1.6*† (0.7 – 2.6)		5.8*† (2.8 – 8.1)	1.8*† (1.1 – 2.6)	2.1 (-0.4 to 3.7)		2.5* (1.0 – 4.1)		-0.7 (-4.6 to 3.6)	-0.4 (-1.5 to 0.7)	-1.0 (-3.0 to 1.1)	-0.8 (-1.0 to -0.5)		7.5* (4.2 – 11.0)	6.1* (3.1 – 9.3)		0.9 (-0.8 to 2.5)	-0.8 (-1.6 to 0.1)		1.3 (0 – 3.6)	5.9* (3.8 – 8.1)	0.6 (-0.8 to 2.0)	-1.1 (-2.3 to -0.1)	1.0 (-3.1 to 5.4)	1.0 (0 – 2.0)	0.6 (-0.4 to 1.7)	1.4* (0.6 – 2.2)		1.6* (0.6 – 2.7)	5.9* (4.7 – 7.2)		2.5* (0.7 – 4.4)
Italy	ASR	7.2	169.7	0.3	13.6	0.4	14.7	2.3	63.1	1.8	39.8	2.5	46.2		6.4	158.4	4.2	37		1.7	264.7	16.3		2.4		1.2	27.8	4.8	188.2		6.5	11.5		4.1	19.4		4.6	3.8	4.6	29.5	1.5	20.8	7	38.7		7	23.7		4.2
	AAPC [% (95% CI)]	-0.3 (-2.9 to 2.4)	-1.1 (-2.0 to -0.2)	-4.4 (-8.5 to 2.6)	-3.3 (-4.7 to -1.8)	-9.8 (-16.8 to -2.4)	-1.5 (-3.0 to 0)	-1.9 (-6.8 to 3.3)	-2.4 (-3.2 to -1.7)	-1.7 (-5.0 to 1.7)	1.1* (0.3 – 2.0)	-2.6 (-6.1 to 1.1)	-3.3 (-4.5 to -2.1)		-2.6 (-5.0 to -0.1)	-0.8 (-1.6 to 0)	3.7 (-0.4 to 7.1)	2.7* (1.5 – 3.3)		-0.7 (-5.9 to 5.0)	-0.4 (-0.9 to 0.2)	2.7* (1.0 – 4.4)		1.6 (-4.8 to 8.4)		-5.9 (-14.9 to 4.5)	-3.8 (-5.6 to -2.0)	-2.4 (-5.5 to 0.9)	-1.3 (-2.2 to -0.3)		3.2* (0.5 – 5.8)	2.4 (-1.3 to 7.1)		-0.2 (-3.7 to 3.4)	1.4 (-0.5 to 3.3)		1.0 (-1.5 to 3.6)	2.3 (-0.1 to 4.8)	-0.1 (-4.3 to 4.2)	-1.9 (-3.3 to -0.4)	3.0 (-2.5 to 9.1)	1.0 (-0.5 to 2.6)	0.2 (-1.2 to 1.7)	-0.2 (-1.2 to 1.0)		7.2* (3.7 – 10.8)	6.9* (4.4 – 9.3)		-1.2 (-4.6 to 0.9)
Latvia	ASR	5.2	138.6	0.3	31	0.5	5.5	1.4	22.8	3	50.6	6	95		3.2	79.8	5.9	66.2		1.6	278.1	5.7		2.3		1.9	35.3	8.8	265.7		1.8	6.7		5.6	20.5		3.1	2.6	3.4	33.7	0.8	10.2	3.8	20.2		2.9	16		4.4
	AAPC [% (95% CI)]	0.8 (-1.3 to 3.0)	0.9* (0.2 – 1.6)	2.1 (-2.0 to 6.1)	2.2* (0.7 – 3.7)	-3.3 (-10.2 to 4.0)	-1.0 (-5.2 to 3.4)	3.4* (0.2 – 6.8)	2.2* (0.8 – 3.6)	-0.6 (-3.8 to 2.8)	1.0 (0 – 2.0)	-1.7 (-4.0 to 0.7)	-1.6 (-2.3 to -0.8)		1.0 (-2.3 to 4.6)	1.8* (0.7 – 3.0)	3.2* (0.3 – 6.2)	1.9* (1.0 – 2.8)		8.0* (1.8 – 14.6)	5.7* (5.2 – 6.3)	2.7 (0 – 5.6)		-3.2 (-8.6 to 2.6)		-2.9 (-6.2 to 0.5)	-0.7 (-2.1 to 0.6)	-4.6 (-6.2 to -3.5)	-1.0 (-1.7 to -0.4)		8.6* (4.1 – 13.4)	7.1* (5.1 – 9.2)		1.7 (-0.7 to 4.2)	2.2* (0.8 – 3.5)		3.6* (0.6 – 6.8)	4.2 (-2.2 to 11.3)	2.2 (-0.9 to 5.3)	-1.8 (-2.9 to -0.7)	5.7 (-0.6 to 12.6)	4.2* (1.5 – 7.0)	5.1* (2.4 – 7.9)	2.8* (1.3 – 4.4)		3.4 (-1.6 to 8.9)	3.4* (1.3 – 5.7)		3.2* (0.8 – 5.7)
Lithuania	ASR	5.7	150.9	0.3	33.6	0.3	7.6	1.3	21.6	2.9	48.3	6.6	104		3.1	76.3	6.3	74.7		3.8	540.6	4.8		1.2		2.2	38.4	8.4	260.8		2.8	7		5.2	21.3		2.8	1.9	3.8	40.7	1	14.2	4	24.5		3.6	16.9		6.1
	AAPC [% (95% CI)]	1.0 (-2.3 to 3.3)	0.3 (-0.2 to 0.8)	4.4 (-5.2 to 13.7)	1.4* (0.4 – 2.4)	1.4 (-6.7 to 10.0)	-0.4 (-3.0 to 2.2)	8.8* (5.5 to 12.3)	3.8* (2.1 to 5.5)	-1.2 (-3.3 to 0.8)	-0.3 (-1.0 to 0.5)	-1.8 (-3.3 to -0.3)	-2.1 (-2.6 to -1.5)		0.2 (-3.6 to 4.1)	-0.3 (-1.0 to 0.3)	-0.1 (-2.4 to 2.6)	0.8 (0 – 1.7)		13.8*† (9.4 – 18.5)	6.5*† (4.4 – 8.9)	2.1 (-0.2 to 4.6)		-1.1 (-7.2 to 5.5)		-3.7 (-7.0 to -0.2)	-0.4 (-1.8 to 0.8)	-4.4 (-5.5 to -3.0)	-1.5 (-1.9 to -1.1)		5.2* (2.6 – 7.9)	2.3* (0.3 – 4.4)		0.6 (-2.0 to 3.3)	2.3* (0.9 – 3.7)		1.0 (-1.2 to 3.2)	-3.8 (-6.5 to -0.9)	0.5 (-2.0 to 3.2)	1.5* (0.4 – 2.6)	6.1* (0.4 – 12.2)	1.6* (0.2 – 2.9)	0.9 (-1.5 to 3.4)	2.0* (0.7 – 3.3)		2.3 (-0.3 to 5.1)	3.8* (2.3 – 5.3)		0.7 (-0.5 to 1.9)
Malta	ASR	6.7	149.4	NA	13.5	NA	8.3	1.5	16.6	1.8	41.2	1.8	40.6		3.9	108.9	4.2	37.2		1.8	218.2	11.1		3.8		1.6	22.1	4.1	165.1		4.8	8.8		4	15.7		4.3	4.6	4.3	21.7	1.8	14.8	7.3	34.1		4.4	18.4		4.2
	AAPC [% (95% CI)]	1.6 (-5.0 to 8.8)	-0.4 (-1.8 to 1.3)	NA	-4.1 (-14.1 to 9.0)	NA	-2.4 (-6.3 to 1.9)	2.2 (-9.2 to 17.8)	11.4* (2.3 – 21.6)	0.1 (-3.9 to 4.1)	-0.1 (-3.4 to 4.9)	-1.5 (-9.2 to 7.1)	1.2 (-5.3 to 5.8)		-2.4 (-8.9 to 4.5)	-1.9 (-3.5 to -0.3)	5.4* (0.8 – 10.3)	4.9* (2.6 – 7.3)		1.5 (-10.1 to 15.4)	-0.1 (-2.1 to 2.6)	4.0 (-1.1 to 9.5)		0.2 (-4.9 to 5.7)		1.0 (-5.3 to 7.7)	-1.0 (-2.9 to 1.1)	-4.8 (-11.0 to 2.1)	-1.0 (-2.3 to 0.3)		8.6 (-2.1 to 21.0)	10.6* (5.0 – 16.8)		1.2 (-5.0 to 8.0)	2.1 (-2.1 to 6.4)		1.6 (-3.7 to 7.2)	3.2 (-4.3 to 11.6)	-2.4 (-8.7 to 4.5)	-2.2 (-6.0 to 4.1)	-1.9 (-6.8 to 4.1)	3.2* (1.2 – 5.4)	5.3 (-0.6 to 11.6)	3.2 (0 – 6.6)		9.1* (4.5 – 14.0)	10.3* (6.7 – 14.1)		-6.3 (-12.6 to 1.0)
The Netherlands	ASR	9	210.6	0.5	42.6	0.5	9.8	0.7	11.1	1.3	32.7	1.9	38.3		4.5	128.9	3.1	39.1		1.8	326.7	17.3		2.6		0.8	19.2	6.2	223.6		1.6	3.5		4.4	17.5		4	3.1	3.8	32.3	1.3	22.9	6.3	43.8		13.2	51.2		3.5
	AAPC [% (95% CI)]	1.8* (1.2 – 2.4)	0.9* (0.4 – 1.3)	-1.9 (-4.0 to 0.4)	2.4* (1.5 – 3.3)	0.9 (-1.3 to 3.3)	1.7* (1.0 – 2.4)	2.2* (0.2 – 4.3)	5.0* (3.9 – 6.4)	0 (-1.8 to 2.0)	1.6* (1.1 – 2.1)	-1.9 (-3.0 to -0.8)	-3.6 (-4.0 to -3.2)		0 (-0.6 to 0.7)	-0.2 (-0.5 to 0.1)	3.1* (2.1 – 4.1)	1.6* (1.0 – 2.2)		4.2*† (2.5 – 6.4)	0.6† (-0.1 to 1.4)	3.2* (2.7 – 3.8)		2.9* (0.9 – 4.9)		-6.1 (-7.5 to -4.6)	-2.5 (-3.1 to -1.9)	-1.7 (-2.5 to -0.8)	-1.7 (-2.0 to -1.4)		4.4* (2.5 – 6.4)	3.8* (2.0 – 5.6)		-0.1 (-1.0 to 0.9)	0.3 (-0.1 to 0.7)		0.9 (-0.2 to 2.0)	1.2 (-0.3 to 2.7)	0.5 (-0.4 to 1.3)	1.4* (0.6 – 2.1)	0.8 (-0.4 to 2.2)	0.5 (0 – 1.1)	1.0 (-0.1 to 2.1)	1.8* (1.5 – 2.1)		2.8* (2.1 – 3.3)	5.5* (4.5 – 6.5)		-2.0 (-3.2 to -0.8)
Norway	ASR	9	201.9	0.2	17.9	0.4	8.6	0.9	11.6	1.3	35.9	1.4	33.4		3.1	99.5	4.3	46.7		3.5	490.7	23.3		5		0.4	12.1	4	168		2.4	6.2		10.5	34.6		4	3.6	3.9	34	1.4	27.3	5.2	43.6		11.2	68.4		2.8
	AAPC [% (95% CI)]	2.2* (0.5 – 3.9)	0.3* (0.1 – 0.6)	1.4 (-3.9 to 6.9)	2.2* (1.3 – 3.3)	0.4 (-5.3 to 6.5)	4.0* (1.6 – 6.5)	1.2 (-3.1 to 7.0)	5.2* (3.8 – 6.9)	-0.8 (-4.4 to 3.1)	-0.2 (-0.9 to 0.6)	0.4 (-2.0 to 3.0)	-2.9 (-3.8 to -2.1)		-1.7 (-4.3 to 1.7)	-0.1 (-0.7 to 0.6)	3.8* (1.5 – 6.2)	3.1* (2.1 – 4.1)		7.5*† (5.8 – 9.2)	2.2*† (1.3 – 3.3)	0.5 (-0.7 to 1.8)		1.2 (-0.4 to 3.9)		-3.5 (-10.2 to 3.7)	-3.3 (-4.9 to -1.6)	-4.8 (-6.3 to -3.2)	-0.3 (-0.7 to 0.1)		4.7* (2.3 – 7.1)	5.6* (4.4 – 7.3)		1.4* (0.3 – 2.5)	-0.5 (-1.3 to 0.3)		1.5 (-0.8 to 4.0)	1.4 (-0.7 to 3.6)	2.1 (-0.5 to 4.8)	1.1 (-0.1 to 2.2)	3.5 (-0.2 to 7.4)	1.1 (0 – 2.1)	-0.1 (-1.2 to 1.0)	0.6 (0 – 1.3)		2.1* (1.1 – 3.2)	4.3* (3.4 – 5.3)		-0.8 (-3.3 to 1.8)
Poland	ASR	6.2	145.1	NA	16.7	0.5	9	0.9	14.7	1.8	31.6	3.6	62.8		3	94	3.9	45.8		1	188	8.2		1.5		1.8	39.8	9.6	287.2		2.2	6.3		5.2	22.7		3.1	2.2	3.2	31.8	0.8	12.4	3.5	20.9		3.1	16		4.2
	AAPC [% (95% CI)]	-0.3 (-3.6 to 3.0)	0 (-0.6 to 0.5)	NA	-0.5 (-2.2 to 1.2)	4.8 (-1.8 to 12.5)	-1.0 (-3.5 to 1.8)	6.2* (0.9 – 12.0)	5.4* (3.3 – 8.5)	-1.6 (-5.2 to 2.2)	-3.2 (-5.1 to -1.3)	-1.4 (-4.7 to 2.1)	-3.5 (-4.6 to -2.4)		-1.7 (-6.2 to 3.0)	-1.6 (-2.6 to -0.1)	-0.9 (-3.4 to 1.7)	-0.5 (-1.8 to 0.9)		3.5 (-3.0 to 10.7)	3.3* (2.1 – 4.5)	5.5* (2.8 – 8.2)		-0.2 (-7.1 to 7.5)		-8.1 (-11.7 to -4.3)	-3.0 (-4.3 to -1.6)	-8.1 (-10.6 to -5.4)	-2.7 (-3.3 to -2.1)		10.7* (5.3 – 16.6)	2.2 (-1.9 to 6.5)		-3.9 (-6.3 to -1.3)	-0.3 (-1.8 to 1.4)		-1.7 (-5.8 to 2.7)	-3.7 (-9.0 to 2.3)	4.4 (-0.9 to 9.9)	0.1 (-2.3 to 2.4)	-2.2 (-8.7 to 4.8)	-1.1 (-2.8 to 0.7)	3.8 (-0.7 to 8.6)	0.4 (-1.5 to 2.4)		-0.3 (-4.3 to 4.1)	3.9* (1.2 – 6.8)		-0.1 (-4.0 to 4.0)
Slovenia	ASR	8.9	214.5	0.3	19.6	0.5	17.3	0.9	33.1	1.9	41.5	3.9	75.6		2.7	84.7	4.1	50.3		2.1	341.1	19.9		3		1.7	25.9	8.3	241.2		2.7	6.1		4	16.6		2.9	2.6	3.2	32.6	1.1	17.9	4.5	31.1		10.7	47.8		7.7
	AAPC [% (95% CI)]	-0.1 (-1.6 to 1.5)	-1.1 (-1.9 to -0.4)	-1.1 (-7.4 to 6.3)	-2.8 (-4.4 to -1.0)	-4.4 (-9.6 to 1.2)	1.1 (-0.3 to 2.5)	-3.3 (-8.6 to 2.4)	2.4* (0.8 – 3.9)	-3.9 (-7.3 to -0.4)	1.2* (0.2 – 2.2)	-7.8 (-12.5 to -2.5)	-3.0 (-3.4 to -2.5)		-0.3 (-3.0 to 2.6)	0.8* (0.2 – 1.4)	2.5 (-1.0 to 5.9)	1.7* (0.5 – 2.9)		7.4* (1.9 – 13.2)	3.3* (2.1 – 4.4)	1.6 (-0.5 to 3.8)		2.8 (-1.2 to 9.4)		-10.0 (-13.4 to -6.5)	-2.8 (-4.1 to -1.4)	-7.8 (-10.1 to -5.4)	-1.5 (-2.0 to -0.9)		3.1* (1.4 – 4.9)	3.2 (0 – 6.5)		2.3 (-1.6 to 6.5)	1.1 (-0.6 to 2.9)		-0.9 (-6.4 to 5.2)	1.2 (-2.7 to 5.4)	1.1 (-3.9 to 3.9)	0.1 (-1.3 to 1.4)	0.9 (-3.4 to 5.5)	2.3* (0.6 – 4.0)	1.5 (-0.8 to 3.9)	2.6* (1.5 – 3.8)		3.3* (1.3 – 5.4)	3.9* (3.2 – 4.7)		-3.5 (-5.1 to -1.8)
Spain	ASR	8.8	215.6	0.3	24.6	0.4	12.1	2.7	44.8	1.9	34.7	2.8	52.4		6.2	161.4	3.9	37.5		2.2	336.1	9.4		1		3.1	44.3	10.1	228.2		3	6.7		3.9	19.3		4.2	3.3	3.8	30.4	1.3	18.9	7.3	36.8		5.5	21.2		6.6
	AAPC [% (95% CI)]	-0.4 (-1.5 to 0.8)	0.8* (0.5 – 1.1)	-5.9 (-11.3 to -0.3)	-1.8 (-2.5 to -1.0)	0.2 (-4.2 to 4.8)	0 (-1.2 to 1.2)	-0.3 (-2.8 to 2.1)	1.1* (0.6 – 1.7)	-0.7 (-2.9 to 1.5)	1.5* (0.9 – 2.2)	-3.2 (-4.3 to -2.1)	-2.3 (-2.8 to -1.8)		-2.4 (-4.0 to -1.0)	0.2 (-0.2 to 0.6)	0.8 (-0.7 to 2.5)	2.5* (1.9 – 3.2)		4.2*† (1.5 – 7.4)	0.9*† (0.6 – 1.2)	5.0* (4.1 – 5.7)		5.3 (-0.5 to 10.1)		-9.0 (-10.4 to -7.4)	-2.9 (-3.4 to -2.4)	-5.4 (-6.4 to -4.4)	-0.3 (-0.6 to -0.1)		4.8* (2.9 – 6.7)	7.2* (5.7 – 8.8)		0.2 (-1.5 to 1.9)	0.2 (-0.9 to 1.4)		0.3 (-1.9 to 2.6)	2.1* (0.5 – 3.8)	-0.4 (-1.6 to 0.8)	-1.8 (-2.6 to -0.9)	0 (-2.8 to 2.8)	0.2 (-0.4 to 0.9)	0.4 (-0.6 to 1.5)	0.9* (0.4 – 1.8)		1.7* (0.1 – 3.4)	3.5* (2.7 – 4.3)		-6.3 (-7.5 to -5.0)
Sweden	ASR	7.1*	143.8	0.2	15.9	0.4	7.3	0.9*	18.3	1	26.6	1.3	26.1		2.7	87.2	2.7*	31.2		3.7	502.8	14.1		2.7		0.3	8.1	2.4	95.3		1.9	4.5		4.4	15.9		2.7	2.7	3.6	29.6	1	20.2	4.4	38.4		11.5	58.5		2.9
	AAPC [% (95% CI)]	3.2*† (2.2 – 4.1)	0.5*† (0.2 – 0.7)	-1.8 (-8.0 to 4.7)	0 (-1.3 to 1.4)	6.8*† (2.3 – 11.6)	0.2† (-1.1 to 1.7)	2.6* (0.5 – 4.8)	3.5* (2.6 – 4.5)	2.2 (-0.2 to 4.6)	1.7* (1.1 – 2.3)	-1.3 (-3.4 to 0.8)	-2.6 (-3.3 to -1.9)		-1.5 (-3.5 to 0.7)	0.2 (-0.1 to 0.5)	4.2* (2.6 – 5.8)	2.0* (0.9 – 3.0)		7.3*† (2.7 – 11.8)	1.1*† (0.1 – 2.1)	1.4* (0.7 – 2.2)		3.3* (1.6 – 5.1)		-4.4 (-10.5 to 2.1)	-2.3 (-3.2 to -1.3)	-3.3 (-4.4 to -2.1)	-0.8 (-1.7 to 0)		7.3*† (4.1 – 10.5)	3.0*† (2.0 – 4.0)		0.6 (-0.5 to 1.6)	1.5* (0.5 – 2.6)		0.6 (-0.9 to 2.1)	1.5 (-0.2 to 3.2)	2.0* (0.1 – 3.9)	0.9* (0.3 – 1.2)	1.9 (-0.9 to 4.7)	2.4* (1.7 – 3.2)	1.4 (-0.2 to 3.0)	0.5* (0.1 – 1.0)		3.5* (2.6 – 4.3)	4.4* (3.9 – 5.0)		0.1 (-1.1 to 1.4)
Switzerland	ASR	7.4	157.4	0.4	32.3	0.4	9.1	2.2	55.5	1.5	40.7	2.7	35.6		3.7	118.9	3.3	38.8		2.7	420.2	17.6		4.9		1.1	21.4	6.2	190.9		3.8	8.5		4.5	17.6		5	4.2	4	33.9	1.4	22.3	6.7	44.8		14.4	65.1		5.6
	AAPC [% (95% CI)]	1.2 (-1.0 to 3.5)	-0.9 (-1.8 to -0.1)	-5.2 (-13.6 to 3.8)	-0.6 (-1.6 to 0.5)	-0.1 (-9.5 to 10.3)	0 (-1.8 to 2.0)	-5.6 (-8.4 to -2.6)	0.3 (-0.7 to 1.4)	0.5 (-2.8 to 5.1)	0.9* (0.4 – 1.4)	-3.3 (-6.6 to 0.2)	-1.1 (-2.2 to 0)		-0.3 (-2.7 to 2.2)	-0.1 (-0.5 to 0.2)	0.5 (-2.2 to 3.4)	1.4* (0.3 – 2.5)		5.2 (-0.4 to 11.0)	0.8* (0.2 – 1.4)	0.2 (-1.0 to 1.4)		1.9 (-3.7 to 8.0)		-7.0 (-12.5 to -0.9)	-2.6 (-3.4 to -1.9)	-3.5 (-5.0 to -2.0)	-1.5 (-1.8 to -1.1)		3.8* (0.3 – 7.5)	5.2* (2.1 – 8.4)		-0.4 (-2.7 to 2.0)	-0.1 (-2.0 to 1.9)		0.6 (-2.3 to 3.5)	0.4 (-3.5 to 4.6)	-0.2 (-3.1 to 2.8)	-0.5 (-1.6 to 0.6)	5.4 (-0.3 to 11.7)	1.9* (0.1 – 3.7)	0.5 (-1.8 to 3.0)	0.3 (-0.5 to 1.1)		2.7* (1.1 – 4.5)	2.3* (1.4 – 3.2)		-4.4 (-6.2 to -2.6)
United Kingdom	ASR	8.3	170.7	1.7	44.8	0.3	5.8	1.1	22.2	1.3	33.7	1.6	35.3		1.6	61.6	3.8	41.4		NA	346.4	13.8		3.6		0.7	16.1	4.2	184.1		1.9	4.1		4.4	18.9		3.9	4	3.9	35.5	1.2	23	6.2	45.5		8.9	41.7		4.7
	AAPC [% (95% CI)]	2.7*† (2.1 – 3.4)	-0.3† (-0.5 to -0.1)	-0.7 (-1.8 to 0.4)	0.4* (0.1 – 0.7)	2.5* (0.3 – 4.8)	2.8* (1.7 – 3.9)	2.5* (0.9 – 4.2)	4.9* (4.3 – 5.5)	2.0 (0.9 – 3.1)	1.0* (0.8 – 1.3)	-1.2 (-1.9 to -0.5)	-3.8 (-4.1 to -3.6)		-1.4 (-2.0 to -0.7)	-1.8 (-2.2 to -1.5)	5.7*† (4.6 – 6.9)	2.9*† (2.4 – 3.6)		NA	1.0* (0.6 – 1.4)	0.2 (-0.6 to 1.0)		2.2* (0.5 – 4.3)		-1.2 (-2.6 to 0.2)	-1.3 (-1.6 to -1.1)	-1.0 (-1.8 to -0.2)	-1.2 (-1.5 to -0.9)		5.1* (4.2 – 6.1)	6.0* (4.8 – 7.3)		1.0* (0.3 – 1.7)	0.2 (-0.2 to 0.6)		1.6* (0.8 – 2.5)	2.3* (1.3 – 3.6)	1.5* (0.7 – 2.4)	0.6 (-0.1 to 1.7)	2.9* (1.4 – 4.9)	2.3* (1.7 – 3.0)	0.5 (-0.2 to 1.3)	1.4* (1.1 – 1.6)		1.0* (0.1 – 2.0)	4.5* (4.0 – 5.0)		1.6* (0.8 – 2.2)
Oceania
Australia	ASR	11.8	202.9	0.2	23.8	0.3	8.3	1.7	27.1	1.5	34	1.9	33.5		1.1	45.9	4.9	44.5		7.5	504.3	13.1		2.9		0.6	14.5	4.3	160.7		4.1	10		4.6	19.6		3.4	3.4	4.9	43.4	1.4	25.2	7.6	56.5		25.8	152		8.4
	AAPC [% (95% CI)]	1.8*† (1.3 – 2.7)	-1.8† (-2.2 to -1.3)	-0.6 (-4.1 to 3.3)	0.1 (-0.5 to 0.8)	-0.6 (-3.5 to 2.6)	1.0* (0.2 – 2.3)	1.5 (-1.4 to 4.0)	3.9* (3.3 – 4.6)	1.8* (0.6 – 3.2)	1.2* (0.8 – 1.7)	0 (-1.5 to 1.5)	-1.5 (-1.8 to -1.2)		-1.3 (-3.5 to 0.9)	-1.5 (-1.8 to -1.1)	3.5*† (2.4 – 4.6)	1.6*† (1.2 – 2.1)		6.0*† (5.0 – 7.4)	1.3*† (0.7 – 1.8)	0.8* (0.3 – 1.4)		1.2 (-0.1 to 2.6)		-3.9 (-5.5 to -2.2)	-2.6 (-3.1 to -2.1)	-1.1 (-2.7 to 0.5)	-1.5 (-1.7 to -1.2)		4.6* (3.6 – 5.6)	5.3* (4.0 – 7.1)		0.3 (-0.3 to 0.9)	-0.2 (-0.6 to 0.3)		1.0* (0.3 – 1.7)	2.5* (1.1 – 4.0)	0.9* (0.2 – 1.6)	1.3* (0.7 – 1.8)	1.2* (0.1 – 3.2)	1.2* (0.7 – 1.9)	-0.6 (-1.0 to -0.2)	1.0* (0.6 – 1.3)		-1.2 (-1.7 to -0.7)	1.5* (1.2 – 1.8)		-1.4 (-2.1 to -0.7)
New Zealand	ASR	9.8	202.1	0.3	24.7	0.3	6.7	2	23.7	1.3	30.1	2.4	31.6		1.2	42.4	3.7	39.8		5.3	463	14.2		3.8		0.4	10.2	3.8	145.7		2.7	6.6		4.6	18.5		2.9	3.3	4.5	43.7	1.3	25.8	6.5	48.9		20.3	140.3		4.6
	AAPC [% (95% CI)]	3.4*† (2.2 – 4.6)	-1.9† (-2.4 to -1.4)	3.2 (-3.5 to 10.2)	-1.3 (-2.8 to 0.6)	3.5 (-1.5 to 9.0)	2.2 (-0.9 to 5.4)	-0.2 (-3.2 to 2.9)	4.0* (2.3 – 5.8)	1.6 (-2.6 to 6.1)	1.3* (0.4 – 2.1)	-0.6 (-3.2 to 2.2)	-1.5 (-2.6 to -0.6)		-7.7 (-11.6 to -3.4)	-4.5 (-5.8 to -3.1)	2.3* (0.1 – 4.5)	0.9 (-0.3 to 2.4)		0.4 (-1.4 to 1.5)	-1.8 (-2.6 to -0.6)	-0.3 (-1.7 to 1.2)		0.5 (-1.6 to 2.6)		-0.4 (-5.2 to 4.6)	-3.1 (-4.1 to -2.0)	-1.0 (-3.0 to 1.1)	-1.8 (-2.4 to -1.2)		4.7* (2.8 – 6.7)	3.4* (1.0 – 5.8)		-0.2 (-1.4 to 1.1)	-0.7 (-1.8 to 0.4)		0.3 (-2.1 to 2.3)	0.1 (-2.0 to 2.2)	-0.1 (-2.0 to 2.0)	-1.3 (-1.9 to -0.5)	0.3 (-2.4 to 3.1)	0.3 (-0.7 to 1.4)	-0.2 (-1.3 to 1.0)	0.6 (-0.1 to 1.3)		-2.5 (-3.5 to -1.5)	0.8* (0.3 – 1.3)		0.6 (-0.3 to 1.5)
Average age-standardized rates (ASRs) per 100,000 person-years between 2000 and 2017 were calculated. Average annual percentage changes (AAPCs) with 95% confidence intervals (CIs) in cancer incidence during the period of 2000 – 2017 were calculated using the Joinpoint Regression Program (version 5.0.2). A maximum of 3 joinpoints were permitted in this analysis. *Denotes statistically significant …
[truncated: 1 more columns]

## Sheet: Table S5
Table S5 Incidence and mortality trends of early-onset digestive, urinary, reproductive, respiratory, endocrine, nervous, hematopoietic, integumentary system, and oral and upper aerodigestive tract system cancers among females by country in 2000 – 2017
Country	Parameter	Digestive system													Urinary system					Reproductive system									Respiratory system					Endocrine system			Nervous system			Hematopoietic system									Integumentary system
		Colorectal cancer		Esophageal cancer		Gallbladder cancer		Liver cancer		Pancreatic cancer		Stomach cancer			Bladder cancer		Kidney cancer			Breast cancer		Cervical cancer		Uterine cancer		Ovarian cancer			Larynx cancer		Lung cancer			Thyroid cancer			CNS cancer			Hodgkin lymphoma		Leukemia		Multiple myeloma		Non–Hodgkin lymphoma			Melanoma of skin
		Incidence	Mortality	Incidence	Mortality	Incidence	Mortality	Incidence	Mortality	Incidence	Mortality	Incidence	Mortality		Incidence	Mortality	Incidence	Mortality		Incidence	Mortality	Incidence	Mortality	Incidence	Mortality	Incidence	Mortality		Incidence	Mortality	Incidence	Mortality		Incidence	Mortality		Incidence	Mortality		Incidence	Mortality	Incidence	Mortality	Incidence	Mortality	Incidence	Mortality		Incidence
Asia
Israel	ASR	9.1	2.3	0.2	0.1	0.3	0.1	0.3	0.3	1.1	0.7	2.3	1.3		1	0.1	2.3	0.2		65.1	9	7.3	1.2	4.5	0.1	5.1	1.5		0.3	0.1	3.4	1.9		20.2	0.1		2.9	1.4		5	0.3	3	1.3	1.4	0.2	7.3	1		8.4
	AAPC [% (95% CI)]	-0.1 (-1.0 to 0.8)	-1.2 (-3.6 to 1.3)	1.7 (-6.3 to 10.3)	1.6 (-8.7 to 13.9)	-0.3 (-5.5 to 5.4)	-2.7 (-10.5 to 6.1)	0.5 (-2.8 to 4.0)	-1.6 (-7.6 to 4.8)	-1.8 (-4.3 to 0.9)	-3.4 (-6.9 to 0.2)	-0.5 (-2.6 to 1.6)	-0.1 (-2.7 to 2.6)		0 (-4.4 to 4.7)	-1.7 (-7.9 to 5.0)	0.6 (-1.9 to 3.1)	-2.6 (-7.8 to 3.3)		-0.5 (-1.1 to -0.1)	-2.5 (-3.1 to -1.4)	-0.2 (-1.5 to 0.9)	-1.1 (-3.7 to 1.6)	-0.2 (-2.9 to 1.8)	-1.4 (-11.4 to 10.3)	-2.0 (-3.6 to -0.1)	-3.2 (-5.1 to -1.2)		-2.9 (-9.0 to 3.7)	-4.2 (-10.0 to 3.4)	-2.0 (-3.7 to -0.3)	-3.2 (-5.0 to -1.3)		1.4* (0.6 – 2.0)	1.2 (-6.3 to 9.6)		0.5 (-0.8 to 1.8)	-0.5 (-3.5 to 2.6)		-0.6 (-2.1 to 1.0)	-7.6 (-14.9 to 0.3)	-1.7 (-3.4 to 0.1)	-4.1 (-6.2 to -2.1)	0.9 (-2.3 to 3.8)	-3.0 (-8.9 to 3.1)	-0.8 (-1.9 to 0.4)	-4.4 (-6.4 to -2.2)		-1.7 (-2.9 to -0.5)
Japan	ASR	8.9	2.3	0.5	0.2	0.5	0.3	1	0.4	1.1	0.7	7.8	2.9		0.6	0.1	1.1	0.1		54.3	5.8	13.5	2	6	0.4	7.2	1.9		0.1	0	3.7	1.4		7.6	0		1.4	0.5		0.5	0	2.7	1.1	0.6	0.1	2.7	0.5		0.4
	AAPC [% (95% CI)]	1.9* (1.1 – 3.0)	-1.4 (-2.3 to -0.6)	8.5 (-1.8 to 16.2)	0.1 (-2.5 to 2.7)	-0.1 (-4.1 to 2.5)	-5.6 (-7.8 to -2.8)	-2.2 (-6.2 to 1.9)	-4.3 (-5.4 to -3.3)	3.4 (-0.1 to 6.9)	-0.1 (-1.5 to 1.2)	-2.6 (-3.9 to -1.3)	-5.5 (-6.1 to -4.9)		8.7* (2.8 – 14.9)	2.4 (-1.1 to 5.8)	7.5* (4.2 – 10.9)	-1.7 (-3.2 to -0.1)		3.5* (3.0 – 4.1)	-1.8 (-2.2 to -1.4)	4.9* (3.8 – 6.0)	1.5* (0.4 – 2.5)	10.3* (8.1 – 12.6)	4.2* (2.9 – 5.5)	4.0* (3.1 – 4.9)	-0.9 (-1.8 to -0.1)		2.1 (-3.9 to 8.7)	-3.3 (-13.1 to 6.9)	2.0 (-0.3 to 4.3)	-2.9 (-3.5 to -2.4)		5.1* (3.6 – 6.8)	-5.3 (-7.6 to -2.9)		3.3 (-0.4 to 6.9)	0.3 (-1.0 to 2.2)		5.9* (2.9 – 8.9)	-6.1 (-11.3 to -0.6)	-0.4 (-1.8 to 0.8)	-3.5 (-4.2 to -2.8)	4.7* (1.4 – 8.0)	-2.8 (-5.1 to -0.6)	0.1 (-2.1 to 3.2)	-5.6 (-6.2 to -4.7)		4.4 (-2.9 to 12.2)
Kuwait	ASR	8	1.1	NA	NA	0.7	0.2	0.8	0.4	1	0.5	1.4	0.6		0.6	NA	1	0.4		44	5.1	2.9	0.4	2.4	0.3	2.6	0.8		NA	NA	1.2	0.5		16.4	0.2		1.7	0.5		2.5	0.2	3.3	1	1	0.3	4.2	0.5		0.5
	AAPC [% (95% CI)]	-0.5 (-4.0 to 3.3)	-4.2 (-9.7 to 1.8)	NA	NA	-5.8 (-9.8 to -1.7)	-4.5 (-7.2 to -2.2)	-5.9 (-11.9 to 0.4)	-7.2 (-14.3 to 0.7)	-1.3 (-6.5 to 4.3)	-8.4 (-15.0 to -1.5)	3.5 (-2.8 to 10.3)	-2.8 (-9.3 to 4.5)		-1.4 (-13.0 to 11.9)	NA	-0.4 (-11.0 to 12.2)	-7.2 (-20.1 to 3.5)		1.0 (-0.3 to 2.4)	-5.8 (-9.3 to -2.6)	3.2 (-3.4 to 10.6)	-5.9 (-10.0 to -1.9)	-2.3 (-8.5 to 4.2)	-1.5 (-10.4 to 8.8)	-0.8 (-6.1 to 5.2)	-6.7 (-12.7 to -0.6)		NA	NA	-0.7 (-11.3 to 11.6)	-1.4 (-5.9 to 5.1)		9.0* (7.9 to 10.9)	NA		-1.8 (-8.2 to 5.3)	-6.7 (-14.4 to 2.3)		9.8* (4.6 – 15.7)	-1.2 (-7.4 to 5.6)	-1.3 (-5.8 to 3.6)	-8.5 (-14.4 to -2.0)	-2.3 (-5.6 to 1.2)	-11.0 (-15.0 to -6.5)	2.9 (-3.1 to 9.4)	-4.2 (-8.9 to 0.9)		-4.1 (-7.9 to -0.3)
Republic of Korea	ASR	9.6	1.8	0.1	0	1	0.5	3.1	1.6	1	0.6	14.1	4.2		0.4	0	1.7	0.1		50.1	4.4	13.8	1.6	4.5	0.2	5.6	1.1		0.1	0	3.8	1.8		81.3	0.1		1.8	0.9		0.4	0	2.8	1.3	1.2	0.1	2.6	0.5		0.4
	AAPC [% (95% CI)]	2.1* (1.4 – 2.6)	-1.6 (-2.7 to -0.4)	3.5 (-1.0 to 8.3)	-2.0 (-5.4 to 3.7)	-2.5 (-3.4 to -1.4)	-5.3 (-7.2 to -3.3)	-3.3 (-3.8 to -2.8)	-6.1 (-7.2 to -5.0)	3.8* (2.6 – 4.9)	-0.6 (-1.9 to 0.8)	-0.9 (-1.2 to -0.7)	-4.6 (-5.1 to -4.2)		-1.5 (-3.7 to 0.5)	-0.9 (-6.5 to 5.1)	5.5* (4.0 – 7.0)	-1.0 (-4.0 to 2.1)		5.4* (5.1 – 5.8)	0.5 (0 – 1.1)	-2.0 (-2.4 to -1.5)	-1.3 (-2.2 to -0.4)	5.4* (4.8 – 5.9)	7.9* (5.8 – 10.3)	2.3* (1.8 – 2.9)	0.6 (-0.2 to 1.4)		-5.2 (-8.2 to -2.0)	-5.6 (-21.3 to 11.4)	2.0* (0.9 – 2.9)	-3.9 (-5.5 to -1.6)		11.9* (10.9 – 12.7)	-6.3 (-11.2 to -0.9)		0.6 (-0.1 to 1.3)	-1.5 (-2.6 to -0.3)		6.9* (5.5 – 8.4)	-3.5 (-11.7 to 6.6)	0.3 (-0.1 to 0.8)	-3.2 (-4.3 to -2.0)	9.8* (8.3 – 11.4)	-0.7 (-3.5 to 2.4)	3.2* (2.5 – 3.9)	-3.4 (-5.2 to -1.6)		2.1* (0.4 – 3.9)
Philippines	ASR	6.5	0.1	0.2	0.1	0.4	0.1	2	1.9	0.7	0.5	1.2	0.6		0.4	0.1	0.9	0.2		43	11.1	16.2	3.4	6	0.4	9.6	2.3		0.2	0.1	3.5	1.9		12.8	0.4		1.2	1.1		0.6	0.1	3.7	2.3	0.3	0.1	2.4	0.7		0.3
	AAPC [% (95% CI)]	-0.4 (-1.7 to 0.9)	3.3* (2.7 – 4.0)	-1.4 (-6.4 to 4.1)	-5.9 (-10.1 to -2.8)	3.3 (-1.5 to 8.5)	-0.4 (-3.5 to 2.9)	-4.4 (-6.2 to -2.4)	-3.0 (-3.7 to -2.4)	1.8 (-6.1 to 10.4)	1.8* (0.8 – 3.0)	-6.0 (-9.0 to -2.8)	-2.5 (-3.2 to -2.0)		-1.4 (-8.2 to 5.8)	-1.3 (-3.8 to 0.9)	-6.1 (-11.5 to 0.5)	-1.7 (-3.3 to 0.4)		-1.3 (-2.2 to -0.4)	1.8* (1.5 – 2.0)	-1.9 (-2.9 to -1.2)	2.1* (1.6 – 2.5)	0 (-1.2 to 1.5)	3.1* (1.5 – 4.8)	-0.5 (-1.9 to 0.9)	1.6* (1.0 – 2.1)		-4.7 (-11.3 to 2.6)	-3.1 (-6.0 to -0.1)	-2.1 (-4.5 to -0.1)	-1.0 (-1.6,-0.4)		0.6 (-0.6 to 1.8)	0.7 (-0.5 to 2.0)		-2.3 (-4.9 to 0.5)	-3.3 (-4.4 to -1.7)		-0.4 (-4.1 to 3.5)	4.2* (1.6 – 6.5)	-1.2 (-2.2 to 0)	-1.0 (-1.5 to -0.4)	-1.1 (-6.6 to 5.1)	0.5 (-2.0 to 3.2)	-2.5 (-4.9 to -0.1)	1.6* (0.8 – 2.4)		-4.7 (-10.3 to 1.4)
South America
Argentina	ASR	7.6	2.5	0.6	0.3	1.1	0.7	0.7	0.6	1.3	0.9	1.7	1.2		0.8	0.1	2	0.5		53	8.8	17	5.2	3.4	0.3	6.7	1.8		0.4	0.1	2	2.3		8.9	0.1		3	1		2	0.2	3.2	1.6	0.6	0.2	3.3	0.9		2.2
	AAPC [% (95% CI)]	2.5 (-0.8 to 6.0)	1.2* (0.3 – 2.1)	-2.6 (-13.4 to 12.6)	-2.3 (-4.8 to 0.3)	-1.8 (-10.1 to 7.4)	-1.4 (-2.8 to 0)	3.3 (-13.5 to 18.3)	-2.0 (-4.1 to 0.1)	0.3 (-7.7 to 9.3)	0.2 (-2.0 to 2.6)	-7.1 (-13.7 to -0.2)	-0.7 (-2.5 to 1.2)		-6.4 (-17.7 to 7.0)	-1.0 (-10.4 to 9.0)	2.4 (-3.7 to 8.8)	1.4* (0.1 – 2.8)		-0.6 (-1.8 to 1.4)	-0.1 (-0.9 to 0.6)	0.3 (-2.3 to 3.1)	-0.3 (-1.3 to 1.5)	1.1 (-3.3 to 6.0)	-1.6 (-4.0 to 0.9)	-0.2 (-3.2 to 2.9)	0.2 (-0.8 to 1.2)		3.1 (-2.2 to 8.3)	-5.2 (-13.8 to 4.6)	-0.2 (-4.5 to 4.4)	-3.6 (-4.8 to -2.3)		2.7 (-1.2 to 6.9)	6.1 (-8.5 to 18.2)		4.0 (-0.3 to 8.8)	0.1 (-1.5 to 1.8)		-1.5 (-7.7 to 5.3)	-0.2 (-2.0 to 1.5)	-0.7 (-5.0 to 3.8)	-1.7 (-3.1 to -0.2)	5.2 (-6.4 to 19.0)	0.1 (-4.2 to 4.7)	1.0 (-4.0 to 6.1)	-2.5 (-3.9 to -1.0)		-0.2 (-6.3 to 6.5)
Chile	ASR	5.9	1.7	1.2	0.2	5.1	2.4	1.8	0.5	2.2	0.7	4.4	2.1		1.2	0.1	2.9	0.4		25.7	5.6	22.4	4.3	3.6	0.2	5.4	1.6		NA	0	1.7	1.2		14.8	0.1		2.9	0.9		1.9	0.2	3.1	1.5	1.8	0.2	2.8	0.8		2.6
	AAPC [% (95% CI)]	4.0 (-3.3 to 11.8)	2.7* (1.3 – 4.1)	0.6 (-2.7 to 3.7)	-4.0 (-9.6 to 2.0)	-6.1 (-9.9 to -2.2)	-5.6 (-7.2 to -4.1)	-9.3 (-30.6 to 17.6)	-5.6 (-8.5 to -2.6)	3.4 (-5.8 to 14.3)	0.2 (-2.5 to 3.2)	-4.4 (-9.9 to 1.6)	-1.0 (-2.1 to 0.1)		-0.7 (-4.0 to 2.3)	0.2 (-6.0 to 6.9)	-1.9 (-7.6 to 4.1)	2.6 (-2.4 to 7.3)		0 (-2.6 to 2.8)	-1.0 (-2.1 to 0.6)	-3.9 (-7.0 to -0.4)	-2.4 (-3.7 to -1.4)	0.8 (-5.4 to 7.4)	4.5* (0.1 – 9.2)	-0.9 (-8.7 to 7.6)	-2.0 (-3.0 to -1.1)		NA	-2.7 (-7.5 to 2.1)	-1.8 (-9.0 to 6.3)	-1.1 (-2.3 to 0.1)		10.1* (5.5 – 14.9)	-0.2 (-6.1 to 6.3)		-1.3 (-5.2 to 3.4)	1.3 (-1.2 to 3.9)		-0.1 (-8.1 to 8.6)	1.2 (-4.2 to 7.1)	-1.0 (-6.1 to 4.3)	-2.4 (-4.6 to -0.1)	-0.8 (-7.0 to 5.7)	-3.4 (-8.1 to 1.7)	-1.4 (-10.4 to 8.5)	-4.2 (-6.7 to -1.6)		3.1 (-5.9 to 9.5)
Colombia	ASR	6.3	1.9	0.2	0.1	0.8	0.4	0.5	0.7	0.7	0.5	5.5	2.8		0.3	0.1	1.2	0.2		32.9	5.8	18.5	5.1	2.5	0.2	5.5	1.6		0.2	0.1	1.5	1.2		18.2	0.2		2.9	1.2		1.3	0.2	3.8	1.9	0.5	0.2	4	0.8		1.7
	AAPC [% (95% CI)]	0.7 (-1.0 to 2.4)	1.1 (-0.4 to 2.7)	1.4 (-13.2 to 18.9)	-1.9 (-6.7 to 3.2)	-0.9 (-7.9 to 6.8)	-1.9 (-7.6 to 4.0)	0 (-8.3 to 9.5)	-5.0 (-6.7 to -3.2)	-3.6 (-8.9 to 4.9)	0.2 (-1.0 to 1.5)	4.2* (2.5 – 6.1)	0.6 (-0.1 to 1.4)		-5.8 (-14.6 to 3.8)	-3.5 (-7.2 to 0.3)	4.1 (-1.0 to 9.5)	2.5 (-1.3 to 4.5)		0.1 (-0.7 to 0.9)	0.9 (-0.1 to 1.8)	-3.0 (-4.1 to -1.8)	-2.1 (-3.3 to -1.2)	0.7 (-1.3 to 2.9)	0.4 (-6.0 to 9.2)	-1.6 (-3.6 to 0.5)	0.5 (-0.5 to 1.4)		-1.7 (-10.0 to 7.7)	-9.9 (-17.6 to -1.4)	0.7 (-2.8 to 4.4)	-2.5 (-4.1 to -0.8)		6.2* (4.4 – 8.2)	2.0 (-1.4 to 5.4)		0.8 (-2.2 to 4.0)	-1.5 (-3.4 to 0.2)		1.1 (-3.9 to 6.4)	-0.8 (-4.0 to 3.2)	0.9 (-1.9 to 3.8)	-0.8 (-2.5 to 0.8)	2.0 (-5.9 to 10.9)	-0.1 (-3.3 to 3.2)	1.1 (-3.3 to 5.8)	-0.2 (-1.6 to 1.1)		0 (-3.6 to 3.9)
Ecuador	ASR	4.6	1.2	0.4	0.1	1.7	0.4	1.1	1.1	0.9	0.5	6.9	3.4		0.5	0.1	1.2	0.2		29.1	4	18.7	3.2	2.6	0.2	5.5	1.2		0.4	0.1	1.8	1		35.5	0.2		3.3	1.3		0.8	0.1	4.1	2	0.7	0.1	5.4	0.8		1.8
	AAPC [% (95% CI)]	2.2 (-0.5 to 5.0)	2.5 (-0.3 to 5.2)	-1.4 (-8.9 to 6.9)	-4.8 (-17.0 to 8.9)	-3.4 (-8.0 to 1.6)	-3.3 (-6.1 to -0.4)	-1.5 (-6.7 to 4.3)	-5.1 (-6.8 to -3.4)	13.0* (5.7 – 22.2)	-0.4 (-2.9 to 2.2)	1.7 (0 – 3.6)	-1.5 (-2.9 to -0.1)		-3.0 (-11.3 to 6.0)	-6.5 (-14.0 to 1.8)	2.3 (-3.7 to 8.9)	-2.1 (-8.6 to 4.6)		2.7* (0.9 – 3.8)	1.0* (0 – 2.0)	0.4 (-1.8 to 2.6)	0.8 (-0.8 to 2.4)	5.4* (0.1 – 11.3)	19.7* (10.6 – 29.3)	3.3 (-0.2 to 7.0)	0.7 (-1.3 to 2.9)		-5.1 (-18.3 to 9.5)	-2.9 (-10.7 to 4.5)	-1.7 (-6.3 to 3.2)	-1.4 (-3.2 to 0.6)		11.3* (9.6 – 12.9)	-1.8 (-5.5 to 2.2)		1.8 (-1.1 to 4.9)	0 (-2.8 to 3.0)		2.6 (-5.7 to 12.0)	1.8 (-3.3 to 7.1)	0.7 (-2.5 to 4.2)	0.1 (-1.3 to 1.4)	3.5 (-4.4 to 12.0)	1.3 (-3.7 to 6.6)	0.9 (-1.2 to 3.1)	2.0 (-0.5 to 4.5)		1.8 (-1.5 to 5.3)
Central America
Costa Rica	ASR	5.5	2.1	0.1	0.1	0.6	0.3	0.8	0.7	0.7	0.6	5.6	3.1		0.4	0.1	1.1	0.2		29.6	5.5	18.6	4.1	3.1	0.3	4.1	1.3		0.2	0.2	1	0.7		22.4	0.2		1.8	1.2		1.8	0.5	2.8	2	0.4	0.2	2.4	1		1.5
	AAPC [% (95% CI)]	1.6 (-0.4 to 3.7)	2.5* (0.1 – 4.9)	-0.2 (-6.6 to 7.1)	-2.8 (-4.0 to -1.3)	-8.3 (-14.7 to -1.4)	-5.4 (-14.9 to 4.8)	-0.2 (-4.0 to 3.7)	0.3 (-3.1 to 3.8)	-2.2 (-6.2 to 2.1)	-3.0 (-7.3 to 1.6)	-2.9 (-4.6 to -1.1)	-1.4 (-3.3 to 0.6)		-4.3 (-7.6 to -1.4)	-5.1 (-16.2 to 8.1)	0.3 (-3.8 to 4.6)	-3.7 (-9.4 to 2.7)		1.1 (0 – 2.2)	-1.7 (-3.4 to 0)	-1.3 (-2.8 to 0.2)	-0.4 (-2.1 to 1.6)	1.6 (-1.5 to 4.8)	4.5 (-2.6 to 12.2)	-0.3 (-1.6 to 1.0)	-0.9 (-5.2 to 3.6)		-2.6 (-15.4 to 13.3)	0.2 (-20.6 to 29.4)	1.4 (-3.6 to 6.7)	-3.4 (-8.8 to 4.4)		5.9* (4.4 – 7.4)	-0.9 (-11.3 to 10.5)		-2.2 (-5.6 to 1.4)	-2.2 (-5.5 to 1.3)		-0.2 (-3.4 to 3.3)	0.1 (-4.7 to 5.1)	-3.7 (-7.3 to 0.3)	-0.1 (-1.8 to 1.6)	-7.5 (-13.0 to -1.5)	1.5 (-7.0 to 11.0)	-2.2 (-6.8 to 2.9)	-0.3 (-5.1 to 4.8)		3.3 (-0.4 to 7.4)
North America
Canada	ASR	9.2	1.9	0.2	0.1	0.4	0.1	0.5	0.4	1.1	0.7	1.4	0.7		1.1	0.2	2.7	0.2		53.5	6.7	10	1.4	6.3	0.2	5.9	1.4		0.1	0	5.2	3.4		23.8	0		3.1	1.5		3.2	0.2	3.3	1	0.9	0.1	5.1	0.7		10.6
	AAPC [% (95% CI)]	2.1* (1.6 – 2.9)	1.0* (0.2 – 1.8)	-0.3 (-4.2 to 4.0)	-0.1 (-2.7 to 2.7)	0.3 (-1.5 to 2.6)	-5.9 (-9.0 to -2.6)	4.8* (2.5 – 7.1)	2.8* (0.7 – 4.9)	1.8* (0.6 – 3.1)	-1.1 (-3.0 to 0.8)	0.1 (-1.2 to 1.5)	-3.3 (-5.7 to -0.9)		1.3 (-0.7 to 3.2)	0 (-3.1 to 3.2)	2.1* (1.1 – 3.2)	-3.6 (-5.9 to -1.1)		0.6* (0.4 – 0.8)	-1.8 (-2.4 to -1.1)	-0.1 (-0.8 to 0.7)	-0.9 (-1.9 to 0)	3.1* (2.1 – 4.0)	3.8 (-0.2 to 8.0)	1.0 (-0.7 to 2.2)	-1.3 (-2.2 to -0.3)		-2.8 (-5.9 to 0.5)	-4.9 (-9.8 to 0.3)	-4.2 (-5.4 to -3.0)	-7.1 (-8.0 to -6.2)		3.3* (2.5 – 4.0)	1.4 (-3.7 to 7.0)		-0.7 (-1.6 to 0.3)	-0.5 (-1.4 to 0.5)		0.1 (-1.0 to 1.2)	-5.8 (-9.5 to -1.9)	1.9* (1.1 – 2.6)	-1.5 (-2.7 to -0.3)	3.3* (1.7 – 4.9)	-4.8 (-8.7 to -0.6)	-0.2 (-0.9 to 0.5)	-4.8 (-6.1 to -3.4)		0.4 (-0.1 to 0.8)
USA	ASR	9.9	2.2	0.2	0.2	0.4	0.1	0.7	0.5	1.4	0.8	1.4	0.6		1	0.1	3.3	0.3		62.5	6.9	8.3	1.8	8.2	0.2	5.6	1.4		0.3	0.1	5.4	3.5		22.6	0.1		3.3	1.2		3.5	0.2	3.6	1.2	1.4	0.2	5.3	0.7		15.2
	AAPC [% (95% CI)]	2.4* (1.8 – 3.1)	0.5* (0.1 – 1.0)	-4.2 (-6.5 to -1.9)	-0.5 (-2.1 to 0.6)	0.8 (-1.6 to 3.3)	-0.5 (-2.4 to 1.5)	0 (-1.7 to 1.8)	0.3 (-0.4 to 0.9)	2.3* (1.2 – 3.4)	-0.4 (-1.6 to 0.6)	1.9* (0.7 – 3.1)	-0.1 (-0.6 to 0.5)		-2.6 (-3.7 to -1.2)	-0.6 (-2.2 to 0.9)	3.2* (2.5 – 3.9)	-2.4 (-3.1 to -1.6)		0.3 (0 – 0.5)	-2.1 (-2.4 to -1.8)	-0.8 (-1.3 to -0.4)	-0.8 (-1.0 to -0.5)	1.5* (1.0 – 1.9)	4.1* (1.8 – 5.3)	-0.8 (-1.6 to -0.1)	-2.4 (-2.8 to -2.0)		-3.7 (-5.9 to -1.4)	-4.8 (-7.6 to -1.9)	-3.3 (-4.0 to -2.6)	-4.7 (-5.0 to -4.4)		3.2* (2.6 – 3.7)	-0.3 (-1.7 to 1.2)		-0.9 (-2.1 to 0.3)	-0.6 (-1.1 to -0.1)		-0.7 (-3.0 to 1.2)	-7.4 (-8.5 to -6.3)	1.3* (0.3 – 2.2)	-2.0 (-2.5 to -1.5)	3.1* (1.6 – 4.7)	-2.6 (-3.8 to -1.3)	-0.6 (-1.2 to 0)	-4.6 (-5.2 to -4.0)		0.1 (-0.5 to 0.6)
Europe
Austria	ASR	6.9	1.5	0.2	0.1	0.4	0.2	0.7	0.4	1.5	1	2.1	1.2		1	0.2	2	0.2		52.6	6.5	9.5	1.4	3.4	0.1	5.5	1.3		0.2	0.1	5.5	3		12.9	0.1		3.6	1.5		2.5	0.2	2.7	1	0.7	0.1	4	0.5		11.7
	AAPC [% (95% CI)]	0.3 (-0.7 to 1.3)	-2.5 (-5.5,0.6)	3.0 (-2.7 to 9.4)	-0.5 (-7.7,9.6)	-0.1 (-4.2 to 4.4)	-6.3 (-11.4 to -0.8)	-0.5 (-4.7 to 3.9)	-0.6 (-4.7 to 3.6)	0.8 (-1.6 to 3.4)	-3.6 (-5.6 to -1.8)	-0.2 (-2.0 to 0.8)	-2.0 (-3.9 to -0.1)		-5.5 (-7.6 to -3.3)	-3.6 (-9.7 to 3.0)	-1.3 (-2.4 to 0.7)	-2.7 (-8.3 to 3.3)		0.7 (0 – 1.4)	-2.4 (-3.3 to -1.2)	-2.1 (-3.0 to -1.2)	-1.2 (-3.2 to 0.8)	-1.4 (-3.1 to 0.4)	2.5 (-4.0 to 9.7)	-2.9 (-4.4 to -1.3)	-2.3 (-4.5 to 0)		-5.4 (-11.7 to 1.3)	-0.1 (-6.9 to 6.6)	-0.7 (-1.7 to 0.4)	-2.5 (-4.4 to -0.5)		2.9* (1.8 – 4.0)	-4.7 (-10.0 to 1.0)		-1.5 (-3.6 to 0.7)	-0.6 (-2.4 to 1.2)		-1.4 (-5.8 to 3.1)	-0.3 (-8.7 to 3.2)	-0.5 (-2.6 to 1.7)	-1.9 (-5.1 to 1.4)	6.8* (2.2 – 11.9)	-2.0 (-10.3 to 7.1)	-1.2 (-2.8 to 0.8)	-11.2 (-16.4 to -4.2)		1.3* (0.5 – 2.3)
Croatia	ASR	8.6	3	0.2	0.2	0.5	0.4	0.7	0.5	1.1	0.8	2.4	1.6		1.6	0.2	2.7	0.4		47.4	7.8	15.3	2.2	4.8	0.3	9.3	2.8		0.3	0.2	5.2	3.3		18.5	0.2		4.8	2		3.6	0.3	2.8	1.1	0.7	0.2	4.3	1		7.5
	AAPC [% (95% CI)]	1.4 (-0.7 to 2.8)	-0.3 (-2.4 to 1.6)	-8.4 (-14.4 to -3.1)	2.1 (-5.6 to 9.9)	-6.6 (-13.0 to 0.6)	-7.0 (-11.3 to -2.3)	-4.4 (-8.6 to 0.2)	-2.9 (-7.0 to 1.6)	0.5 (-3.1 to 4.4)	-0.6 (-5.2 to 4.4)	-4.3 (-6.5 to -1.9)	-2.9 (-5.9 to 0.3)		4.5* (2.6 – 6.6)	1.3 (-6.8 to 9.9)	0.3 (-2.0 to 2.7)	-0.1 (-6.7 to 7.0)		0.2 (-0.6 to 1.7)	-0.3 (-2.2 to 1.6)	-1.8 (-2.8 to -0.8)	-1.8 (-3.2 to -0.4)	2.7* (0.5 – 5.0)	2.1 (-4.5 to 9.2)	-4.2 (-5.2 to -3.0)	-3.2 (-5.8 to -0.6)		-2.3 (-8.7 to 4.6)	-2.5 (-15.8 to 9.9)	-2.9 (-4.4 to -1.2)	-2.3 (-3.4 to -1.2)		4.7* (3.6 – 6.5)	-2.4 (-13.1 to 8.9)		-5.3 (-6.8 to -3.7)	-0.4 (-3.2 to 2.5)		0.3 (-1.5 to 2.1)	-2.7 (-7.5 to 2.5)	-1.2 (-5.4 to 2.6)	-3.8 (-6.2 to -1.3)	0.8 (-4.3 to 6.2)	-1.8 (-6.6 to 3.3)	-1.3 (-3.6 to 1.1)	-7.1 (-11.1 to -3.2)		2.1* (0.4 – 3.5)
Cyprus	ASR	7.3	1.6	NA	NA	0.8	NA	0.6	0.6	1.2	1.3	2	1		1.5	0.5	1.9	0.5		66.6	5.6	7.1	0.9	4.1	NA	4.9	1.4		0.8	NA	2.7	1.4		40.4	NA		2.2	0.9		5.1	0.7	2.9	0.9	1.4	0.8	5	0.9		4.4
	AAPC [% (95% CI)]	2.4 (-0.4 to 5.3)	0.2 (-22.8 to 30.7)	NA	NA	-3.1 (-12.8 to 7.5)	NA	8.8 (-2.1 to 20.3)	-0.3 (-6.5 to 6.3)	6.9* (0.8 – 13.6)	6.3 (-11.3 to 30.7)	-0.9 (-8.0 to 6.8)	-4.5 (-19.0 to 12.3)		-0.6 (-8.1 to 7.3)	NA	-3.5 (-9.5 to 7.0)	-1.0 (-2.4 to 0.4)		1.6 (-0.4 to 3.6)	-1.7 (-6.5 to 3.3)	10.1* (4.9 – 14.7)	6.8 (-8.9 to 26.1)	-0.2 (-3.8 to 4.5)	NA	1.9 (-1.3 to 5.3)	-5.3 (-14.4 to 8.1)		2.4 (-19.5 to 36.9)	NA	-3.1 (-6.9 to 3.3)	-5.0 (-15.6 to 6.5)		11.5* (9.6 – 13.6)	NA		-0.2 (-7.4 to 8.1)	-7.3 (-17.3 to 4.2)		2.4 (-3.2 to 8.4)	-4.4 (-33.6 to 36.3)	1.7 (-2.8 to 6.7)	4.4 (-2.9 to 12.5)	-2.5 (-10.4 to 5.9)	-8.6 (-15.1 to -2.2)	3.9* (0.5 – 7.6)	0.8 (-8.2 to 10.4)		-1.7 (-6.1 to 4.2)
Czech Republic	ASR	8	2.2	0.2	0.1	0.5	0.3	0.5	0.5	1.4	1	2	1.4		1.1	0.1	2.9	0.5		44.7	5.6	18.1	3.1	5.8	0.4	7.8	2.3		0.2	0.1	3.4	2.2		11.6	0.1		3.3	2		3	0.3	2.2	1	0.6	0.1	3	0.6		11.3
	AAPC [% (95% CI)]	0.3 (-0.1 to 0.8)	-3.1 (-4.1 to -2.0)	1.2 (-4.1 to 6.7)	-2.0 (-7.8 to 4.1)	-0.3 (-6.2 to 7.5)	-6.6 (-11.8 to -1.0)	-0.4 (-4.3 to 3.7)	-2.1 (-3.7 to 0)	1.7 (-0.4 to 3.8)	-2.1 (-3.9 to -0.3)	-2.2 (-3.6 to -0.6)	-3.2 (-4.8 to -1.4)		-2.9 (-4.8 to -0.9)	-2.5 (-7.7 to 3.1)	-0.3 (-2.7 to 2.1)	-4.3 (-7.9 to -0.6)		2.1* (1.7 – 2.5)	-1.5 (-2.7 to -0.6)	-3.2 (-3.9 to -2.4)	-3.0 (-4.4 to -1.6)	0 (-0.8 to 0.8)	-2.1 (-5.3 to 1.3)	-4.6 (-5.5 to -3.6)	-4.1 (-6.0 to -2.2)		-2.4 (-8.6 to 4.8)	3.9 (-9.8 to 16.7)	-1.5 (-2.4 to -0.4)	-2.9 (-5.1 to -0.7)		7.2* (5.5 – 8.7)	-4.3 (-10.3 to 2.3)		-0.7 (-2.1 to 0.8)	-3.2 (-5.3 to -1.1)		-0.5 (-1.6 to 0.7)	-12.5 (-15.6 to -9.2)	0.4 (-0.8 to 1.6)	-4.8 (-7.5 to -1.9)	2.8 (-1.0 to 6.9)	0.8 (-4.8 to 6.6)	1.5* (0.1 – 2.8)	-7.3 (-11.6 to -2.6)		2.5* (1.4 – 3.7)
Denmark	ASR	8.2	2.1	0.4	0.3	0.3	0.2	0.5	0.4	1.3	0.8	1.3	0.8		1.7	0.3	1.6	0.3		59.6	7	17.4	1.8	3	0.2	5.8	1.7		0.3	0.1	6.6	4.1		6.5	0.2		12.9	2.1		2.8	0.2	3.1	0.9	0.8	0.2	4	0.6		30.9
	AAPC [% (95% CI)]	2.2* (1.1 – 3.4)	-1.9 (-4.5 to 2.2)	-1.3 (-7.8 to 5.8)	-7.3 (-11.8 to -2.4)	1.2 (-5.5 to 8.4)	5.4 (-2.6 to 14.1)	0.6 (-4.3 to 5.8)	3.1 (-3.5 to 10.0)	0.8 (-3.0 to 4.8)	-0.8 (-5.5 to 4.3)	-0.1 (-3.2 to 3.0)	0 (-4.4 to 4.6)		1.2 (-1.1 to 3.6)	1.8 (-6.9 to 11.4)	6.2* (3.2 – 9.3)	-2.7 (-8.8 to 3.8)		0.7* (0.1 – 1.4)	-3.4 (-4.6 to -2.3)	0.3 (-0.6 to 1.2)	-3.6 (-7.2 to 0.1)	2.2* (0.4 – 4.0)	-5.8 (-13.3 to 1.9)	-2.9 (-5.0 to -0.8)	-4.6 (-7.7 to -1.3)		-3.6 (-11.5 to 5.2)	-1.0 (-6.0 to 4.3)	-2.9 (-4.4 to -1.4)	-4.9 (-6.6 to -2.9)		6.0* (4.9 – 7.2)	-8.7 (-14.8 to -2.2)		4.0* (2.3 – 5.7)	2.7 (-1.5 to 6.1)		0.9 (-1.6 to 3.5)	-3.6 (-17.5 to 12.5)	0.6 (-1.4 to 2.7)	-2.1 (-4.7 to 0.5)	0.9 (-3.0 to 5.1)	0.7 (-13.8 to 16.4)	1.0 (-0.9 to 3.0)	-8.7 (-12.8 to -4.3)		3.9* (3.0 – 5.5)
Estonia	ASR	6.4	1.9	0.5	0.4	0.5	0.4	0.6	0.6	1.1	0.8	4.6	2.7		0.6	0.3	1.9	0.5		40.2	7.3	22.5	4	6.3	0.6	7.7	2.5		0.4	NA	2.6	1.6		5.8	0.3		3.7	2.4		4.1	0.5	2.9	1.4	0.8	0.4	3.3	0.8		10.9
	AAPC [% (95% CI)]	1.2 (-2.3 to 4.8)	-3.1 (-8.5 to 2.9)	4.7 (-1.8 to 12.0)	1.1 (-1.8 to 5.0)	1.2 (-5.5 to 7.9)	-1.4 (-9.4 to 7.4)	-3.3 (-10.1 to 3.4)	-1.1 (-10.7 to 8.9)	-1.7 (-5.8 to 2.8)	-3.5 (-10.3 to 3.7)	-3.2 (-7.1 to 1.2)	-6.9 (-10.0 to -3.6)		-0.4 (-7.3 to 7.1)	1.1* (0.4 – 1.9)	1.3 (-2.2 to 4.9)	0.6 (-9.9 to 9.5)		1.5* (0.5 – 2.7)	-7.1 (-9.0 to -3.7)	-0.1 (-2.1 to 1.8)	-2.3 (-4.3 to -0.3)	2.7* (0.7 – 4.8)	2.3 (-4.1 to 9.7)	-1.6 (-4.2 to 1.1)	-5.5 (-9.5 to -1.0)		2.7 (-3.6 to 8.8)	NA	0.8 (-2.5 to 4.3)	-0.6 (-5.2 to 4.4)		0.8 (-2.1 to 3.9)	0.6 (-0.5 to 1.7)		2.1 (-1.8 to 6.3)	0.8 (-3.7 to 5.7)		0.9 (-2.2 to 4.2)	1.9 (-4.5 to 8.6)	3.0 (-1.1 to 7.3)	1.0 (-3.7 to 6.2)	-0.5 (-8.9 to 8.6)	0.8 (-2.4 to 4.2)	2.8 (-1.5 to 7.5)	-7.8 (-16.8 to 6.1)		6.6* (4.2 – 9.0)
Finland	ASR	7.8	1.6	0.2	0.1	0.4	0.2	0.5	0.4	1.3	0.7	1.7	1.1		0.7	0.1	1.8	0.3		58.7	6.3	7.3	0.9	3.5	0.3	5.7	1.4		0.1	NA	2.2	1.2		11.8	0.1		10.6	2		3.5	0.2	2.6	0.8	0.8	0.2	4.1	0.5		13.4
	AAPC [% (95% CI)]	1.4* (0.4 – 2.3)	-1.3 (-4.4 to 2.0)	0.3 (-7.3 to 9.3)	4.0 (-3.6 to 12.7)	-1.3 (-6.3 to 3.8)	1.9 (-4.3 to 8.5)	1.6 (-3.0 to 6.3)	2.0 (-5.9 to 6.7)	2.6* (0.2 – 5.0)	-2.1 (-6.5 to 2.6)	-2.1 (-3.8 to -0.4)	-4.6 (-8.4 to -0.7)		0.9 (-3.3 to 5.0)	4.7 (-3.1 to 12.8)	0.4 (-1.6 to 2.4)	1.2 (-4.4 to 6.9)		0 (-0.5 to 0.4)	-3.1 (-4.5 to -1.5)	1.7* (0.4 – 3.0)	-1.3 (-4.7 to 5.1)	0.3 (-1.0 to 1.7)	4.0 (-1.3 to 9.7)	-1.0 (-2.5 to 0.5)	-3.4 (-5.3 to -1.4)		1.1 (-5.8 to 9.3)	NA	-2.2 (-3.9 to -0.5)	-2.9 (-5.1 to -0.6)		1.1* (0.2 – 2.1)	1.0 (-8.5 to 12.4)		0.3 (-0.7 to 1.2)	-2.3 (-4.6 to 0)		1.6 (-0.1 to 3.3)	-4.0 (-13.8 to 6.6)	-1.2 (-2.9 to 0.5)	-2.9 (-6.6 to 1.1)	1.6 (-2.5 to 5.9)	-2.5 (-7.8 to 2.9)	0.1 (-1.4 to 1.6)	-5.9 (-10.7 to -0.5)		4.8* (3.7 – 6.0)
France	ASR	8.1	1.8	0.4	0.2	0.3	0.1	0.7	0.5	1.5	0.8	1.3	0.7		0.5	0.2	2.6	0.3		79	8.2	9.8	1.3	2.3	0.1	4.5	1.3		0.3	0.1	7.1	4.2		18.9	0.1		3	1.4		4	0.2	3.3	1	1.1	0.1	4.5	0.6		14.1
	AAPC [% (95% CI)]	2.2* (1.2 – 3.2)	-0.2 (-0.9 to 0.5)	-4.0 (-8.0 to 0.2)	-5.3 (-6.6 to -4.1)	-0.1 (-4.3 to 4.6)	-4.1 (-8.1 to 0.1)	1.3 (-1.7 to 4.6)	-0.3 (-2.7 to 2.1)	3.5* (1.7 – 5.1)	0.6 (-1.0 to 2.2)	1.0 (-1.0 to 3.3)	-0.1 (-1.0 to 0.8)		-2.0 (-6.3 to 2.6)	0.6 (-1.3 to 2.5)	2.9* (0.6 – 5.3)	-0.3 (-2.3 to 1.3)		0.8* (0.5 – 1.1)	-1.7 (-2.1 to -1.3)	-1.2 (-2.2 to -0.1)	-1.4 (-2.4 to -0.5)	-0.6 (-3.0 to 1.2)	0.2 (-3.9 to 5.3)	-0.6 (-2.5 to 1.3)	-3.6 (-4.4 to -2.7)		-5.3 (-11.4 to 1.4)	-8.0 (-11.6 to -4.2)	0.8 (-0.2 to 1.8)	-0.6 (-1.1 to -0.1)		2.0* (1.0 – 2.8)	-1.8 (-6.1 to 1.2)		-0.8 (-2.7 to 1.0)	-0.7 (-1.6 to 0.6)		2.0* (0.3 – 3.8)	-6.7 (-10.0 to -3.6)	1.2 (-1.4 to 3.8)	-3.0 (-3.8 to -2.3)	1.8 (-0.6 to 4.4)	-3.3 (-5.2 to -1.2)	0.5 (-0.9 to 2.1)	-3.7 (-5.0 to -2.2)		2.7* (0.8 – 4.7)
Germany	ASR	8.7	1.6	0.4	0.2	0.3	0.2	0.7	0.4	1.3	0.8	2.2	1.1		1.6	0.2	1.9	0.2		66	6.8	11.8	1.5	3.7	0.1	5.5	1.4		0.3	0	6.5	3.1		7.6	0.1		3.3	1.5		3.3	0.1	3.6	0.9	1	0.1	4.2	0.5		15.2
	AAPC [% (95% CI)]	1.4 (-0.8 to 4.1)	-0.7 (-1.8 to 0.4)	0.8 (-3.8 to 5.6)	-2.2 (-4.5 to 0.2)	-4.6 (-9.6 to 0.9)	-3.7 (-6.1 to -1.0)	3.1 (-1.1 to 7.6)	0.1 (-2.2 to 2.5)	-2.4 (-7.4 to 5.2)	-0.2 (-1.9 to 1.5)	-2.4 (-5.5 to 0.9)	-3.4 (-5.2 to -1.7)		-1.2 (-4.1 to 1.7)	0.7 (-1.2 to 2.6)	2.2* (0.3 – 4.1)	-3.6 (-5.2 to -2.0)		1.4* (0.4 – 2.2)	-1.3 (-1.9 to -0.9)	-0.4 (-1.7 to 0.9)	-1.5 (-2.6 to -0.3)	1.6 (-0.6 to 3.7)	4.5* (0.9 – 8.5)	-1.5 (-3.6 to 1.0)	-2.2 (-3.5 to -0.9)		-6.8 (-13.8 to 0.9)	-5.7 (-8.8 to -2.2)	-3.2 (-4.8 to -1.8)	-3.2 (-4.3 to -2.5)		5.7* (3.2 – 8.3)	-3.8 (-7.0 to -0.4)		1.8 (-0.2 to 3.9)	-1.2 (-2.2 to -0.2)		1.7 (0 – 3.4)	-7.5 (-10.8 to -4.0)	0.1 (-2.1 to 2.5)	-2.4 (-3.1 to -1.8)	3.2 (-0.6 to 7.4)	-3.2 (-6.0 to -0.2)	-0.2 (-2.1 to 1.8)	-3.4 (-5.1 to -1.6)		-1.4 (-2.6 to 0.4)
Ireland	ASR	9.2	1.9	0.5	0.3	0.3	0.1	0.5	0.3	1	0.6	1.6	0.9		1.3	0.2	2.2	0.4		62.3	8.9	15.5	2.7	3.7	0.2	5.9	1.8		0.3	0.1	3.9	2.5		6.9	0.1		3.1	1.7		3	0.2	2.8	0.8	0.9	0.2	4.2	0.7		13.6
	AAPC [% (95% CI)]	1.0 (-0.5 to 2.5)	-0.9 (-2.3 to 0.5)	-1.6 (-5.5 to 2.5)	0.4 (-5.3 to 6.7)	4.9 (-1.8 to 12.2)	-0.9 (-6.3 to 4.7)	3.9 (-2.0 to 10.2)	8.9* (3.8 – 14.3)	2.9 (-0.7 to 6.7)	2.3 (-2.6 to 7.6)	0.5 (-1.6 to 2.7)	-2.4 (-7.9 to 3.4)		-0.5 (-4.0 to 3.1)	-4.0 (-11.7 to 4.2)	3.7* (1.6 – 5.8)	-5.4 (-11.1 to 0.8)		1.0* (0.3 – 1.6)	-2.7 (-4.0 to -1.2)	1.4 (-0.5 to 3.2)	-2.2 (-4.6 to 0.3)	1.2 (-0.5 to 3.0)	-1.5 (-8.7 to 6.2)	-0.6 (-2.1 to 1.0)	-4.0 (-6.6 to -1.2)		4.8 (-0.6 to 10.6)	1.2 (-5.6 to 9.3)	-0.3 (-2.1 to 1.5)	-1.3 (-3.2 to 1.0)		6.3* (4.2 – 8.2)	-1.3 (-6.7 to 4.6)		1.0 (-1.6 to 3.8)	-1.9 (-4.7 to 1.0)		2.3 (-0.5 to 5.2)	-6.3 (-10.8 to -1.6)	-0.5 (-3.7 to 2.8)	-6.1 (-10.7 to -1.1)	1.5 (-2.8 to 6.0)	5.4 (-0.3 to 11.1)	-0.3 (-2.9 to 2.3)	-4.6 (-8.8 to -0.3)		2.2* (1.5 – 2.8)
Italy	ASR	7.5	1.8	0.3	0.1	0.4	0.2	0.6	0.4	1.5	0.8	2.2	1.2		2	0.1	2.1	0.3		63.2	7.3	6.1	0.6	4.4	0.1	6.2	1.5		0.4	0	3.7	2.2		23.7	0.1		3	1.3		4.4	0.3	3.1	1.2	1.1	0.1	5	0.8		9.5
	AAPC [% (95% CI)]	1.5 (-1.2 to 4.4)	-2.2 (-3.6 to -0.7)	-4.4 (-8.5 to 2.6)	-0.8 (-4.8 to 3.7)	0.8 (-9.4 to 9.4)	-1.9 (-4.2 to 0.5)	-0.7 (-7.0 to 5.9)	-1.2 (-2.1 to -0.5)	2.2 (-4.9 to 9.8)	0.7 (-1.3 to 2.6)	-4.9 (-9.1 to -0.5)	-4.1 (-5.2 to -3.0)		-0.8 (-6.4 to 5.1)	-1.2 (-5.0 to 2.8)	1.5 (-2.7 to 6.2)	-2.1 (-4.0 to -0.1)		0.7* (0.2 – 1.2)	-1.8 (-2.2 to -1.3)	-0.4 (-3.0 to 2.4)	3.8* (2.3 – 5.4)	0.4 (-1.2 to 2.2)	-0.6 (-5.1 to 4.0)	-1.9 (-4.2 to 0.4)	-1.3 (-2.2 to -0.3)		-1.7 (-11.4 to 11.6)	-7.1 (-13.5 to 0.1)	0.4 (-2.9 to 3.8)	-2.6 (-3.3 to -1.7)		1.3 (-0.5 to 3.3)	-8.2 (-11.4 to -3.6)		0.1 (-2.6 to 2.8)	0.8 (-0.4 to 2.0)		2.6 (-1.3 to 6.9)	-7.5 (-10.3 to -5.0)	-1.9 (-3.9 to 0.8)	-2.8 (-4.1 to -1.5)	8.2 (-0.7 to 18.3)	-5.1 (-6.4 to -3.5)	-0.9 (-3.4 to 1.8)	-2.7 (-4.2 to -1.2)		6.9* (3.2 – 10.7)
Latvia	ASR	5.2	1.9	0.3	0.2	0.2	0.3	0.7	0.5	1.3	0.9	4.3	3.2		0.8	0.3	2.8	0.5		39.7	9	20	5.8	6.4	0.5	12.2	3.6		0.3	0.2	2.6	1.5		9.1	0.2		4.7	2.5		3.1	0.7	2.4	1.4	0.5	0.3	2.9	0.8		4.7
	AAPC [% (95% CI)]	0.9 (-1.4 to 3.3)	-4.7 (-8.5 to -0.7)	2.1 (-2.0 to 6.1)	1.5* (1.2 – 1.8)	0.4 (-3.4 to 4.2)	-0.9 (-9.7 to 8.3)	-1.9 (-8.1 to 5.1)	-4.6 (-8.2 to -0.8)	-2.9 (-9.0 to 3.7)	-7.4 (-13.4 to -0.8)	-0.4 (-3.8 to 3.1)	-0.7 (-3.7 to 2.4)		4.7 (-0.5 to 10.3)	-1.1 (-8.1 to 3.9)	2.5 (-0.5 to 5.8)	-3.9 (-10.0 to 3.0)		2.1* (1.1 – 3.1)	-2.6 (-3.5 to -1.7)	3.2* (1.6 – 4.8)	0.9 (-1.3 to 3.3)	-0.6 (-2.8 to 1.8)	6.8 (-1.6 to 16.3)	0.4 (-0.5 to 1.4)	2.2 (-1.6 to 6.2)		-0.2 (-6.2 to 6.6)	2.7* (2.6 – 2.8)	2.5 (-1.3 to 6.5)	-0.3 (-4.5 to 4.3)		11.6* (8.7 – 14.5)	1.5 (-0.7 to 3.1)		1.0 (-1.4 to 3.5)	-2.0 (-7.5 to 3.9)		1.8 (-0.5 to 4.2)	-0.3 (-8.1 to 8.3)	0.9 (-2.3 to 4.4)	1.3 (-2.5 to 5.5)	5.0 (-2.8 to 13.4)	2.2 (-2.5 to 6.9)	5.1* (2.5 – 7.9)	-2.8 (-9.6 to -4.9)		6.3* (3.9 – 9.6)
Lithuania	ASR	5.6	2.1	0.3	0.2	0.4	0.3	0.5	0.4	1.2	0.9	4.6	3		0.9	0.2	2.9	0.4		39.8	8.8	26.2	7.6	7.5	0.6	11	3.6		0.3	0.2	2.4	1.6		14	0.2		3.9	2.3		3.4	0.5	2.9	1.3	0.7	0.3	3.2	0.5		5.5
	AAPC [% (95% CI)]	1.2 (-0.5 to 3.0)	0.3 (-4.7 to 5.0)	4.4 (-5.2 to 13.7)	-0.1 (-4.0 to 3.9)	-3.2 (-8.5 to 2.3)	-3.1 (-12.7 to 7.4)	2.0 (-5.9 to 10.9)	1.6 (-2.0 to 5.3)	1.7 (-2.7 to 6.2)	1.1 (-1.3 to 3.6)	-2.0 (-4.1 to 0.4)	-2.4 (-5.1 to 0.4)		-2.9 (-8.3 to 2.9)	-1.1 (-8.7 to 7.2)	0.9 (-1.1 to 3.0)	-3.0 (-8.5 to 2.9)		0.6 (-0.1 to 1.8)	-1.9 (-3.9 to 0.1)	-0.8 (-3.1 to 1.3)	-3.0 (-4.1 to -1.9)	2.3* (0.6 – 3.9)	-0.1 (-5.0 to 5.2)	0 (-1.3 to 1.4)	-2.4 (-4.4 to -0.4)		1.9 (-5.4 to 10.2)	-1.8 (-12.3 to 10.5)	1.2 (-1.9 to 4.5)	-2.1 (-5.6 to 1.6)		6.4* (4.9 – 8.2)	5.2 (-4.8 to 15.4)		0.4 (-1.4 to 2.3)	-0.7 (-3.8 to 2.6)		-0.8 (-3.3 to 1.8)	-4.0 (-11.6 to 3.7)	1.6 (-1.1 to 4.6)	-1.6 (-4.6 to 1.6)	4.2 (-0.5 to 9.3)	-3.2 (-13.7 to 10.1)	3.3* (0.1 – 6.7)	-4.9 (-10.5 to 2.5)		2.6* (0.2 – 5.0)
Malta	ASR	7.7	2.1	NA	NA	NA	NA	1.2	1.5	1.6	1.7	1.5	1.2		1.6	1.2	2.4	1.8		51.5	7.2	6.1	2.3	4.4	1.4	6.9	2.5		1.1	NA	3	2.3		17.4	NA		3	2.1		3.1	1.5	2.7	1.8	1.2	1.1	5.1	1.3		7.7
	AAPC [% (95% CI)]	0.7 (-4.9 to 6.6)	2.4 (-2.3 to 7.2)	NA	NA	NA	NA	0.5 (-2.6 to 4.3)	-2.4 (-14.1 to 8.5)	-2.0 (-8.7 to 5.2)	-5.5 (-9.5 to -1.2)	-0.7 (-6.6 to 5.1)	-1.3 (-4.2 to 1.9)		-1.0 (-9.3 to 7.8)	NA	-6.7 (-11.2 to -2.6)	-45.0 (-68.5 to -2.2)		1.2 (-0.6 to 2.9)	-1.4 (-5.4 to 2.9)	-1.3 (-7.6 to 5.7)	-5.7 (-14.6 to 3,1)	0.5 (-5.9 to 5.9)	-0.8 (-5.6 to 5.7)	-1.7 (-5.4 to 2.3)	1.8 (-11.0 to 15.1)		0.8 (-0.1 to 1.5)	NA	4.5 (-2.2 to 11.1)	0.4 (-6.9 to 8.4)		4.0* (0.9 – 7.3)	NA		0.5 (-10.4 to 12.6)	-2.1 (-6.4 to 2.6)		5.8* (0.1 – 11.8)	-4.0 (-22.0 to 12.9)	2.2 (-4.0 to 8.9)	-3.7 (-12.7 to 5.8)	3.8* (1.9 – 5.3)	1.8 (-1.0 to 4.2)	7.7* (0.4 – 15.7)	1.4 (-2.1 to 4.9)		9.1* (1.3 – 17.7)
The Netherlands	ASR	9.1	2	0.5	0.3	0.4	0.2	0.4	0.3	1.2	0.9	1.5	0.9		1.8	0.3	1.6	0.3		74.5	9.2	10.2	1.3	2.4	0.3	3.7	1.4		0.3	0	8.2	5.2		4.8	0.1		3.2	1.7		3.1	0.1	3	1	1	0.2	3.9	0.6		23.3
	AAPC [% (95% CI)]	1.8* (1.4 – 2.3)	0.1 (-1.6 to 1.9)	-1.9 (-4.0 to 0.4)	-4.7 (-7.3 to -2.0)	1.6 (-1.6 to 4.9)	1.7 (-3.4 to 7.1)	5.0* (2.1 – 8.0)	-0.3 (-3.6 to 3.3)	0.9 (-0.9 to 3.4)	-0.7 (-3.0 to 1.8)	-0.8 (-3.1 to 1.6)	-3.7 (-5.6 to -2.3)		-0.2 (-1.6 to 1.2)	-1.8 (-5.5 to 2.2)	3.0* (0.8 – 5.2)	-4.0 (-8.2 to 0.4)		0.6* (0.3 – 1.0)	-3.6 (-4.3 to -2.9)	2.5* (2.0 – 2.9)	-2.6 (-3.8 to 0)	-0.7 (-1.7 to 0.3)	-2.6 (-5.4 to 0.3)	-1.5 (-2.4 to -0.5)	-2.5 (-4.1 to -0.8)		-2.9 (-6.4 to 0.8)	-4.8 (-10.9 to 1.3)	-1.7 (-2.4 to -0.9)	-3.4 (-4.9 to -1.8)		4.4* (3.1 – 5.8)	-0.6 (-6.8 to 6.9)		-0.5 (-1.6 to 0.7)	-1.2 (-2.7 to 0.4)		1.7* (0.6 – 3.0)	-5.6 (-10.3 to -0.3)	0.1 (-1.2 to 1.5)	-4.4 (-5.9 to -2.9)	0.3 (-2.4 to 3.1)	-1.3 (-5.9 to 3.7)	0.7 (-0.4 to 1.9)	-5.3 (-7.5 to -3.1)		2.5* (1.3 – 3.6)
Norway	ASR	10.1	2.3	0.2	0.2	0.5	0.2	0.4	0.3	1.2	0.8	1.3	0.7		1.1	0.2	2.1	0.2		54.1	6.3	16.6	1.7	4.6	0.3	6.2	1.6		0.2	NA	4.3	2.3		8.3	0.1		12.3	1.8		3	0.2	2.8	0.8	1.1	0.2	3.7	0.4		19.4
	AAPC [% (95% CI)]	2.4* (0.7 – 4.0)	-2.0 (-4.7 to 0.8)	1.4 (-3.9 to 6.9)	-1.4 (-9.5 to 7.5)	-1.6 (-7.1 to 4.3)	-6.1 (-14.3 to 2.8)	4.7 (-6.0 to 16.7)	3.2 (-3.1 to 9.9)	-1.0 (-4.3 to 2.6)	-3.3 (-9.8 to 3.5)	-8.1 (-12.7 to -1.1)	-2.4 (-7.3 to 2.8)		-0.8 (-5.2 to 3.9)	-1.6 (-12.3 to 9.8)	5.6* (2.6 – 8.8)	2.5 (-5.1 to 10.7)		1.0* (0.3 – 1.6)	-4.1 (-6.0 to -2.1)	1.8* (0.7 – 3.1)	-3.7 (-6.6 to -0.7)	1.6 (-0.4 to 3.4)	-3.7 (-9.4 to 2.3)	-2.8 (-4.3 to -1.3)	-4.4 (-7.4 to -1.1)		0.7 (-7.1 to 9.2)	NA	-1.7 (-3.0 to -0.2)	-7.1 (-10.3 to -3.8)		4.0* (2.4 – 5.5)	-6.4 (-8.4 to -3.2)		1.7 (-0.2 to 3.6)	-1.3 (-4.0 to 1.5)		0.5 (-2.0 to 3.2)	-3.0 (-8.4 to 2.4)	1.4 (-1.1 to 3.9)	-1.2 to (-4.2 to 1.9)	1.6 (-2.8 to 6.2)	5.1 (-8.1,22.0)	0 (-2.8 to 3.0)	-7.2 (-14.4 to 0.8)		2.4* (1.6 – 3.2)
Poland	ASR	5.8	2	NA	0.1	0.7	0.4	0.7	0.4	1.2	0.8	2.3	1.5		1.2	0.2	2	0.4		34.4	6.8	10.9	3.8	5.5	0.3	7.7	2.9		0.7	0.1	3.5	3.1		15.7	0.1		4.1	2.1		2.9	0.4	2.3	1.2	0.9	0.2	2.3	0.7		4.2
	AAPC [% (95% CI)]	0.7 (-1.1 to 2.5)	-1.1 (-2.3 to 0.1)	NA	-1.6 (-3.8 to 1.4)	-1.5 (-9.2 to 6.6)	-3.4 (-4.8 to -1.8)	-0.4 (-8.7 to 8.4)	-3.6 (-5.4 to -1.6)	3.2 (-3.4 to 10.6)	-1.7 (-2.8 to -0.7)	-0.9 (-7.8 to 6.7)	-1.8 (-2.8 to -0.8)		1.7 (-4.0 to 8.1)	-3.2 (-6.4 to 0.2)	-2.0 (-5.1 to 1.5)	-5.1 (-6.6 to -3.5)		-0.3 (-1.4 to 1.3)	-1.1 (-1.7 to -0.4)	-7.1 (-8.8 to -5.3)	-5.5 (-6.0 to -4.9)	-1.3 (-4.4 to 2.1)	-2.5 (-4.7 to 0)	0.2 (-2.8 to 3.3)	-3.0 (-4.0 to -1.8)		-4.1 (-12.6 to 4.5)	-8.7 (-12.6 to -4.4)	-1.9 (-4.7 to 2.0)	-5.0 (-5.8 to -4.2)		7.1* (3.3 – 10.6)	-3.5 (-8.7 to 2.2)		-4.9 (-8.9 to -0.8)	-1.0 (-2.2 to 0.1)		3.6 (-2.9 to 7.4)	-6.8 (-9.6 to -4.0)	0.7 (-1.6 to 3.2)	-3.1 (-4.5 to -1.7)	-0.5 (-6.7 to 6.4)	-1.4 (-3.8 to 1.2)	3.0 (-0.7 to 5.5)	-0.8 (-2.5 to 1.0)		1.6 (-1.6 to 4.8)
Slovenia	ASR	7.1	2	0.3	0.3	0.6	0.4	0.4	0.4	1.4	1	2.8	1.4		1	0.3	1.8	0.3		50	6.7	15.9	2	4.9	0.4	6.2	2.1		0.4	0.2	5.1	3.5		10.9	0.2		2.5	1.4		3.1	0.3	2.4	0.8	1.1	0.2	3.5	0.7		15.5
	AAPC [% (95% CI)]	1.1 (-1.0 to 3.5)	3.2 (-1.4 to 8.1)	-1.1 (-7.4 to 6.3)	4.7 (-9.5 to 22.8)	-0.9 (-7.8 to 6.5)	2.3 (-5.4 to 10.3)	-0.1 (-8.6 to 8.9)	1.2 (-8.4 to 11.8)	0.2 (-5.2 to 4.3)	-1.8 (-7.5 to 4.6)	-2.1 (-4.9 to 1.0)	-7.8 (-13.3 to -1.2)		0.3 (-7.0 to 8.5)	1.2 (-10.1 to 14.6)	-1.8 (-4.5 to 1.1)	3.8 (-0.8 to 8.4)		1.7* (0.7 – 2.5)	-1.9 (-3.3 to -0.5)	-6.9 (-8.5 to -5.2)	-5.6 (-9.6 to -1.4)	0.5 (-1.1 to 2.0)	-3.8 (-9.7 to 2.4)	-4.1 (-7.0 to -1.2)	-0.1 (-4.9 to 5.1)		-4.8 (-12.7 to 3.1)	0 (-0.3 to 0.4)	-4.7 (-7.2 to -2.1)	-6.2 (-7.8 to -4.4)		7.7* (5.3 – 10.4)	0.7* (0.7 – 0.8)		-0.5 (-4.6 to 4.0)	-1.2 (-5.8 to 3.8)		1.8 (-2.6 to 6.5)	0 (-4.8 to 5.1)	0.8 (-2.9 to 4.8)	-5.1 (-10.2 to 0.4)	6.4 (-0.1 to 13.5)	0.1 (-3.0 to 3.4)	1.1 (-1.6 to 3.9)	-4.6 (-10.8 to 1.4)		3.6* (2.2 – 5.3)
Spain	ASR	8.1	2	0.3	0.1	0.4	0.1	0.5	0.4	1.3	0.7	2.2	1.2		1.8	0.1	1.8	0.3		59.3	7	8	1.4	4.3	0.2	5.5	1.5		0.4	0.1	5.4	2.9		12.9	0.1		2.9	1.3		3.5	0.2	2.9	1	1	0.1	4.8	0.7		8.5
	AAPC [% (95% CI)]	0.1 (-1.2 to 1.5)	-2.4 (-3.4 to -1.5)	-5.9 (-11.3 to -0.3)	-5.1 (-9.2 to -0.6)	-1.0 (-4.2 to 2.3)	-3.7 (-7.2 to -0.1)	-2.0 (-6.0 to 2.4)	0.2 (-1.5 to 2.0)	2.9* (0.4 – 5.7)	1.1 (-0.8 to 2.9)	-1.1 (-3.4 to 1.3)	-2.5 (-3.3 to -1.7)		-2.5 (-4.8 to -0.1)	-1.0 (-5.0 to 3.2)	1.2 (-0.6 to 3.2)	-2.6 (-4.8 to -0.2)		0.9* (0.5 – 1.2)	-2.0 (-2.4 to -1.7)	-1.1 (-2.3 to 0.2)	-2.0 (-3.0 to -1.0)	0 (-1.3 to 1.3)	0.9 (-2.3 to 4.3)	-1.3 (-2.2 to -0.3)	-2.2 (-3.4 to -0.9)		-7.0 (-9.9 to -2.7)	-6.6 (-10.4 to -2.5)	-0.9 (-2.7 to 1.1)	-0.6 (-1.2 to 0.4)		4.7* (3.5 – 6.0)	0.1 (-6.2 to 6.9)		-0.6 (-2.3 to 1.1)	0.7 (-0.7 to 1.9)		2.4* (0.4 – 4.4)	-6.2 (-9.9 to -1.4)	-0.8 (-2.4 to 0.8)	-3.4 (-4.5 to -2.1)	-0.9 (-4.2 to 2.5)	-3.5 (-6.9 to 0.1)	-0.7 (-1.9 to 0.8)	-4.0 (-5.8 to -2.2)		0 (-1.0 to 1.0)
Sweden	ASR	7	2	0.2	0.1	0.4	0.4	0.5	0.3	1	0.8	1.3	0.7		1.1	0.1	1.4	0.2		57.7	6.2	12.5	1.4	2.7	0.1	5.2	1.5		0.1	NA	3.3	2		7	0.1		3.1	1.7		2.5	0.1	2.8	0.8	0.8	0.1	3.4	0.4		18.9
	AAPC [% (95% CI)]	1.9* (0.6 – 3.2)	0.3 (-1.7 to 2.3)	-1.8 (-8.0 to 4.7)	-4.6 (-10.1 to 1.4)	3.2 (-0.7 to 7.4)	-1.5 (-7.5 to 5.2)	1.3 (-7.8 to 11.1)	-1.5 (-6.6 to 3.9)	4.0* (1.0 – 7.2)	-2.1 (-4.9 to 0.8)	-0.5 (-4.0 to 3.2)	-2.3 (-6.1 to 1.6)		-2.5 (-4.8 to -0.2)	-3.4 (-9.7 to 3.5)	3.0* (0.8 – 5.3)	-5.2 (-14.0 to 4.7)		0.8* (0.3 – 1.4)	-3.3 (-4.6 to -2.0)	2.7* (1.6 – 3.7)	-0.2 (-4.0 to 3.8)	4.1 (0 – 7.3)	-2.2 (-8.9 to 4.7)	-3.4 (-4.6 to -1.8)	-3.9 (-7.7 to -1.2)		-1.4 (-6.0 to 3.4)	NA	-3.1 (-4.7 to -1.4)	-5.2 (-7.3 to -3.0)		5.6* (4.4 – 6.7)	-5.1 (-12.6 to 2.8)		1.1 (-0.9 to 3.1)	-3.0 (-5.9 to 0.1)		0.2 (-1.2 to 1.6)	-3.5 (-6.9 to 0)	0.2 (-1.3 to 1.8)	-2.0 (-5.7 to 1.8)	3.5* (0.1 – 7.1)	-2.6 (-8.8 to 4.0)	0 (-1.6 to 1.7)	-3.0 (-7.5 to 1.7)		4.5* (3.8 – 5.3)
Switzerland	ASR	8	1.5	0.4	0.1	0.4	0.1	0.7	0.4	1.1	0.7	2.2	0.8		1.2	0.2	1.3	0.2		64.5	5.9	5.4	0.7	3.4	0.2	4.2	1.1		0.3	0.1	4.9	2.5		13.1	0.1		2.8	1.5		3.8	0.2	2.7	0.8	1.1	0.2	4.4	0.5		21.8
	AAPC [% (95% CI)]	2.5 (-0.3 to 5.3)	0.2 (-1.6 to 2.2)	-5.2 (-13.6 to 3.8)	-5.2 (-12.1 to 2.3)	2.9 (-5.5 to 12.1)	-3.1 (-9.8 to 2.9)	1.4 (-5.6 to 9.3)	-1.6 (-8.4 to 5.9)	3.5 (-3.4 to 11.2)	-0.2 (-3.1 to 3.0)	1.5 (-1.8 to 5.0)	-0.1 (-2.5 to 2.5)		1.2 (-3.5 to 6.3)	1.0 (-6.1 to 8.8)	-3.2 (-8.0 to 4.0)	-4.6 (-9.5 to 0.5)		0.4 (-0.4 to 1.2)	-3.4 (-4.2 to -2.6)	-1.8 (-3.8 to 0.4)	0.5 (-2.5 to 3.7)	1.9 (-0.8 to 4.7)	-5.3 (-13.6 to 4.5)	-1.6 (-3.6 to 0.6)	-3.2 (-5.9 to -0.4)		1.8 (-6.6 to 11.0)	-0.9 (-2.0 to 0.3)	-2.0 (-4.8 to 0.9)	-3.2 (-4.9 to -1.7)		4.0* (0.9 – 7.5)	-2.8 (-13.0 to 8.5)		-0.3 (-3.9 to 3.4)	-1.8 (-4.6 to 1.0)		-0.3 (-3.8 to 3.5)	-3.6 (-12.5 to 5.5)	1.3 (-0.5 to 3.2)	-5.9 (-9.1 to -2.5)	8.6* (0.2 – 16.1)	-2.5 (-8.6 to 3.7)	1.1 (-1.7 to 4.1)	-6.2 (-10.8 to -1.1)		-1.5 (-2.9 to -0.1)
United Kingdom	ASR	8	1.8	0.5	0.3	0.3	0.1	0.5	0.4	1	0.6	1.1	0.6		0.7	0.2	2.1	0.4		62.7	8.6	13.7	1.9	3.6	0.2	5.3	1.6		0.2	0	4	2.5		7	0		0.7	1.6		3	0.2	2.8	1	0.8	0.1	4.2	0.7		14.4
	AAPC [% (95% CI)]	3.8* (3.2 – 4.4)	1.6* (0.7 – 2.3)	-1.9 (-3.1 to -0.7)	-3.0 (-4.1 to -1.9)	2.6* (1.0 – 4.3)	1.6 (-1.4 to 4.6)	4.2* (0.9 – 7.2)	2.9* (0.5 – 5.4)	2.6* (1.5 – 3.8)	-0.1 (-1.5 to 1.3)	-0.2 (-1.6 to 1.2)	-1.2 (-2.7 to 0.3)		-1.6 (-3.3 to 0.8)	2.3* (1.3 – 3.3)	4.6* (3.8 – 5.4)	-1.3 (-3.0 to 0.4)		0.7* (0.3 – 1.0)	-2.4 (-2.7 to -2.1)	2.0* (1.1 – 2.9)	-2.0 (-2.8 to -0.8)	2.5* (1.7 – 3.4)	3.5* (1.2 – 5.9)	-0.1 (-0.7 to 0.5)	-2.9 (-3.5 to -2.2)		1.3 (-1.4 to 4.2)	-1.8 (-7.2 to 4.1)	-1.1 (-2.0 to -0.3)	-2.7 (-3.1 to -2.2)		6.2* (5.4 – 7.2)	1.7 (-3.1 to 6.6)		-1.6 (-3.3 to 0.8)	-0.6 (-1.2 to 0.1)		1.6* (0.9 – 2.2)	-3.3 (-6.9 to -0.1)	0.9* (0.1 – 1.8)	-3.5 (-4.2 to -2.7)	6.3* (4.9 – 7.8)	-3.0 (-6.0 to 0)	0.2 (-0.5 to 0.9)	-4.0 (-4.7 to -3.1)		2.0* (1.1 – 2.9)
Oceania
Australia	ASR	11.6	2.1	0.2	0.2	0.3	0.1	0.6	0.4	1.1	0.6	1.4	0.7		0.4	0.1	2.7	0.2		63.6	6.8	8.7	1.1	4.3	0.2	4.5	1.2		0.1	0	4.1	2.3		15.2	0.1		3.2	1.5		3	0.1	3.5	1	1	0.1	5.1	0.5		28.9
	AAPC [% (95% CI)]	2.3* (1.7 – 2.9)	-1.0 (-2.0 to 0.2)	-0.6 (-4.1 to 3.3)	-1.4 (-3.9 to 1.2)	0.6 (-1.1 to 2.4)	-6.9 (-11.2 to -2.1)	2.9* (0.9 – 5.0)	1.7 (-0.6 to 4.1)	3.7* (1.9 – 5.1)	-0.2 (-2.5 to 2.1)	0.3 (-1.2 to 2.0)	-1.3 (-3.6 to 1.0)		-2.5 (-5.6 to 0.8)	-4.8 (-9.4 to 0.2)	2.5* (1.2 – 3.8)	-0.8 (-3.1 to 1.5)		0.5* (0.2 – 0.7)	-2.8 (-3.4 to -2.3)	1.2* (0.7 – 1.7)	-1.0 (-2.6 to 1.0)	2.3* (1.2 – 3.3)	-4.0 (-7.4 to -0.4)	0.2 (-0.7 to 1.1)	-2.2 (-3.3 to -1.0)		-1.4 (-5.2 to 2.7)	-2.7 (-12.4 to 7.3)	-0.4 (-1.4 to 0.6)	-2.1 (-3.6 to -0.6)		3.4* (2.8 – 3.9)	-3.0 (-12.9 to 8.6)		-0.2 (-1.9 to 1.4)	-0.1 (-1.8 to 1.6)		1.5* (0.8 – 2.2)	-5.0 (-11.4 to 2.9)	0.8 (-0.3 to 1.9)	-3.6 (-5.1 to -1.6)	3.5* (1.0 – 6.2)	-3.2 (-10.5 to 5.1)	0.1 (-0.4 to 0.6)	-4.8 (-7.4 to -2.1)		-1.0 (-1.6 to -0.5)
New Zealand	ASR	10.4	3	0.3	0.2	0.4	0.2	0.7	0.5	1.2	0.8	2	1.2		0.6	0.2	2.3	0.3		68	10.2	9.8	1.6	5.8	0.5	4.8	1.4		0.2	0.1	4.7	3.1		9	0.1		3	1.8		2.5	0.2	3.6	1	0.9	0.2	4.2	0.7		27.2
	AAPC [% (95% CI)]	1.8* (0.6 – 3.0)	-0.3 (-2.9 to 2.5)	3.2 (-3.5 to 10.2)	2.4 (-7.0 to 13.3)	5.8* (0.2 – 11.8)	-2.4 (-9.0 to 4.7)	-0.7 (-3.7 to 2.4)	-2.5 (-11.4 to 7.5)	4.7* (1.2 – 8.4)	2.1 (-3.2 to 7.9)	-0.7 (-2.7 to 1.5)	-2.1 (-5.8 to 2.4)		-9.7 (-15.8 to -2.9)	1.7 (-5.3 to 8.3)	1.4 (-0.5 to 3.6)	-2.0 (-7.0 to 3.1)		0.5 (-0.4 to 1.7)	-2.3 (-3.1 to -1.5)	-2.0 (-3.3 to 0.1)	-1.1 (-4.8 to 2.9)	3.9* (1.6 – 6.3)	2.4 (-6.6 to 12.4)	-0.4 (-1.7 to 1.0)	-0.7 (-3.8 to 2.4)		-5.5 (-13.4 to 2.9)	-1.0 (-2.0 to -0.1)	-1.0 (-2.8 to 0.7)	-0.7 (-3.0 to 1.7)		3.6* (2.0 – 5.4)	-0.2 (-1.4 to 1.1)		0.6 (-1.6 to 2.9)	-3.9 (-6.9 to -0.6)		1.2 (-1.4 to 3.9)	3.5 (-4.1 to 11.8)	-2.3 (-3.9 to -0.5)	-1.0 (-6.2 to 4.4)	1.7 (-1.8 to 5.6)	-3.4 (-9.4 to 3.1)	0.1 (-1.8 to 2.0)	-4.1 (-11.1 to 3.5)		-3.9 (-5.0 to -2.6)
Average age-standardized rates (ASRs) of cancer incidence and mortality per 100,000 person-years between 2000 and 2017 were calculated. Average annual percentage changes (AAPCs) with 95% confidence intervals (CIs) in cancer incidence and mortality during the period of 2000 – 2017 were calculated using the Joinpoint Regression Program (version 5.0.2). A maximum of 3 joinpoints were permitted in th…
[truncated: 3 more columns]

## Sheet: Table S6
Table S6 Incidence and mortality trends of early-onset digestive, urinary, reproductive, respiratory, endocrine, nervous, lymphatic and hematopoietic, integumentary, and oral and upper aerodigestive tract system cancers among males by country in 2000 – 2017
Country	Parameter	Digestive system													Urinary system					Reproductive system					Respiratory system					Endocrine system			Nervous system			Lymphatic and hematopoietic system									Integumentary system			Oral and upper aerodigestive tract
		Colorectal cancer		Esophageal cancer		Gallbladder cancer		Liver cancer		Pancreatic cancer		Stomach cancer			Bladder cancer		Kidney cancer			Prostate cancer		Testis cancer			Larynx cancer		Lung cancer			Thyroid cancer			CNS cancer			Hodgkin lymphoma		Leukemia		Multiple myeloma		Non–Hodgkin lymphoma			Melanoma of skin			Oral cancer
		Incidence	Mortality	Incidence	Mortality	Incidence	Mortality	Incidence	Mortality	Incidence	Mortality	Incidence	Mortality		Incidence	Mortality	Incidence	Mortality		Incidence	Mortality	Incidence	Mortality		Incidence	Mortality	Incidence	Mortality		Incidence	Mortality		Incidence	Mortality		Incidence	Mortality	Incidence	Mortality	Incidence	Mortality	Incidence	Mortality		Incidence	Mortality		Incidence	Mortality
Asia
Israel	ASR	8.2	1.9	0.2	0.3	0.3	0.1	0.7	0.6	1.7	1.2	2.7	1.4		5.1	0.2	4.3	0.5		1.4	0.1	8.8	0.2		1.2	0.1	5.9	3.7		5.2	0.1		4.2	2.1		5	0.4	4.5	1.7	1.9	0.3	9.7	1.2		7.1	0.9		2.7	0.5
	AAPC [% (95% CI)]	1.0 (0.2 to 1.7)	0.8 (-1.1 to 2.8)	1.7 (-6.3 to 10.3)	-4.5 (-9.7 to 1.1)	-2.4 (-7.4 to 3.1)	-0.2 (-4.6 to 4.3)	0.5 (-3.7 to 5.0)	-4.7 (-9.1 to 0)	-2.0 (-4.6 to 0.7)	2.9 (-1.4 to 7.9)	-1.7 (-3.8 to 0.5)	-2.0 (-5.7 to 1.9)		-2.2 (-3.6 to -0.7)	-1.6 (-8.8 to 6.6)	0.8 (-0.7 to 2.3)	-6.1 (-12.5 to 0.9)		-1.8 (-5.8 to 2.3)	-3.2 (-10.2 to 4.4)	1.0 (-0.1 to 2.2)	3.0 (-3.5 to 10.3)		-3.2 (-5.6 to -0.2)	-0.7 (-8.0 to 7.0)	-3.0 (-4.8 to -1.1)	-5.3 (-8.3 to -1.4)		3.4* (1.2 – 5.7)	-2.2 (-14.8 to 11.3)		-0.9 (-2.3 to 0.7)	0 (-2.1 to 2.2)		-0.6 (-1.7 to 0.5)	-9.8 (-14.4 to -4.7)	-2.1 (-4.5 to 0.4)	-5.0 (-7.0 to -2.9)	0.7 (-1.3 to 2.9)	-5.3 (-9.9 to 2.0)	0.4 (-0.7 to 1.5)	-3.4 (-5.8 to -1.0)		-1.6 (-2.4 to -0.8)	-4.7 (-7.3 to -2.0)		-2.2 (-4.3 to -0.1)	-2.3 (-8.4 to 4.3)
Japan	ASR	10.7	2.7	0.5	0.6	0.7	0.4	3.9	1.8	1.8	1.3	10.1	2.9		2.1	0.2	3.2	0.4		0.4	0.1	4.5	0.2		0.4	0	6.1	3		2.1	0		2	0.7		0.7	0.1	3.8	1.6	0.6	0.1	3.5	0.9		0.3	0.1		3.3	0.8
	AAPC [% (95% CI)]	0.7 (-0.2 to 1.9)	-1.2 (-1.7 to -0.9)	8.5 (-1.8 to 16.2)	-6.3 (-7.0 to -5.5)	-0.5 (-3.1 to 2.2)	-3.7 (-4.7 to -2.8)	-4.5 (-6.1 to -3.2)	-7.6 (-8.0 to -7.2)	1.7 (-0.8 to 4.2)	-0.9 (-1.7 to 0)	-4.0 (-4.9 to -3.1)	-5.6 (-6.5 to -4.8)		0.5 (-1.3 to 1.7)	-1.5 (-3.7 to 0.6)	5.3* (3.7 – 6.9)	-1.9 (-2.9 to -0.9)		13.2* (6.4 – 20.3)	-0.1 (-3.8 to 3.6)	5.6* (3.1 – 8.1)	-3.1 (-4.7 to -1.4)		-2.9 (-8.1 to 2.5)	-13.6 (-17.3 to -8.4)	-1.5 (-2.6 to -0.4)	-3.4 (-3.9 to 3.0)		8.0* (4.8 – 11.3)	1.3 (-3.2 to 5.9)		1.2 (-0.3 to 3.7)	1.3* (0.3 – 2.4)		5.3* (2.2 – 9.0)	1.5 (-2.1 to 4.5)	2.6* (1.7 – 3.5)	-4.0 (-4.7 to -2.9)	4.2* (0.4 – 8.1)	-4.0 (-5.8 to -0.8)	2.2 (-0.1 to 4.5)	-4.6 (-5.5 to -3.6)		4.9 (-0.5 to 10.7)	-2.1 (-4.7 to 0.5)		-0.4 (-1.3 to 0.4)	-3.2 (-3.9 to -2.5)
Kuwait	ASR	6.6	0.7	NA	0.2	1	0.1	1.1	0.4	1.5	0.3	1.4	0.3		2.3	0.2	2.6	0.2		1	0.2	3.6	0.2		0.8	0.2	1.9	0.7		3.9	0.1		2.6	0.6		4.6	0.2	4.4	1.2	1.3	0.1	7.9	0.7		0.5	0.1		2.7	0.3
	AAPC [% (95% CI)]	3.6* (0.3 – 7.0)	1.2 (-3.9 to 6.6)	NA	-9.3 (-15.7 to -2.4)	18.3 (-10.7 to 56.7)	-6.2 (-23.5 to 20.0)	-9.2 (-14.6 to 2.0)	-5.9 (-12.9 to 1.6)	-2.5 (-11.7 to 8.2)	-8.3 (-15.8 to 0.2)	1.5 (-8.8 to 13.1)	-5.7 (-11.6 to 0.6)		3.9 (-2.0 to 10.3)	-6.4 (-15.4 to 2.8)	3.4 (-2.5 to 9.8)	-2.6 (-8.7 to 4.0)		-2.5 (-9.8 to 5.7)	-6.9 (-21.6 to 11.7)	7.5* (1.6 – 13.9)	-8.8 (-22.8 to 12.1)		-0.3 (-9.6 to 11.3)	-5.1 (-7.3 to -3.3)	-0.6 (-4.8 to 3.9)	-4.7 (-7.8 to -1.5)		3.0 (-1.4 to 7.3)	0 (-5.6 to 5.8)		-0.5 (-5.6 to 4.9)	0 (-5.3 to 5.6)		7.4* (1.9 – 12.8)	-4.8 (-12.1 to 3.7)	2.1 (-2.7 to 7.4)	1.7 (-1.6 to 5.2)	3.8 (-5.0 to 13.2)	-6.1 (-11.5 to -0.6)	-2.9 (-7.3 to 1.7)	-14.4 (-19.6 to -7.4)		-0.8 (-3.7 to 2.8)	NA		-2.5 (-7.8 to 3.2)	-6.4 (-20.9 to 10.4)
Republic of Korea	ASR	12.5	2.2	0.1	0.3	1	0.6	15.6	9.6	1.7	1.2	19.1	4.8		1.6	0.2	4.1	0.4		0.5	0.1	1.4	0.1		0.5	0.1	5.2	2.9		17.6	0.1		2.3	1.3		0.5	0.1	3.6	1.7	1.1	0.2	3.7	1		0.3	0.1		2.7	0.6
	AAPC [% (95% CI)]	1.6* (1.3 – 2.0)	-2.2 (-3.2 to -1.2)	3.5 (-1.0 to 8.3)	-7.9 (-10.3 to -6.3)	-2.3 (-3.0 to -1.6)	-6.3 (-7.4 to -5.1)	-4.2 (-4.5 to -4.0)	-6.2 (-6.9 to -5.4)	0.3 (-0.6 to 1.3)	-2.3 (-3.2 to -1.2)	-2.8 (-3.1 to -2.6)	-7.1 (-7.5 to -6.6)		-1.7 (-3.2 to -0.3)	-0.6 (-5.0 to 2.8)	6.0* (5.3 – 6.7)	-1.2 (-2.7 to 0.4)		7.1* (4.0 – 10.2)	-1.5 (-5.3 to 2.6)	6.5* (5.7 – 7.6)	1.4 (-2.0 to 4.9)		-5.5 (-7.2 to -3.8)	-13.8 (-17.4 to -9.9)	-2.2 (-2.7 to -1.7)	-5.4 (-6.1 to -4.6)		17.4* (16.4 – 18.4)	-7.5 (-12.4 to -2.5)		0.7 (0 – 1.4)	-0.9 (-2.0 to 0.3)		5.0* (3.2 – 6.9)	2.1 (-2.0 to 6.5)	1.7* (1.0 – 2.5)	-2.6 (-3.3 to -1.8)	8.3* (6.0 – 11.1)	-2.4 (-4.4 to -0.3)	2.1* (1.7 – 2.5)	-3.6 (-4.6 to -2.5)		2.2 (-0.1 to 4.5)	0 (-2.7 to 2.9)		1.6* (0.9 – 2.4)	-1.9 (-3.1 to -0.7)
Philippines	ASR	7.6	2.7	0.2	0.3	0.3	0.1	6.9	4.1	0.9	0.7	1.3	0.9		0.7	0.5	1.3	0.3		0.5	0.2	1.2	0.2		0.5	0.2	6.6	3.7		2.8	0.2		1.6	1.3		0.6	0.1	3.7	2.1	0.3	0.1	2.9	1.1		0.3	0.1		5.7	0.1
	AAPC [% (95% CI)]	0.3 (-2.7 to 3.0)	2.5* (1.5 – 3.4)	-1.4 (-6.4 to 4.1)	-2.5 (-5.0 to 0.1)	6.1* (0.5 – 12.8)	0 (-3.2 to 3.5)	-5.0 (-6.6 to -3.4)	-3.6 (-4.2 to -2.8)	-1.6 (-4.6 to 1.5)	0.8 (-0.4 to 2.1)	-5.2 (-8.0 to -2.1)	-4.0 (-5.5 to -3.2)		-7.1 (-10.7 to -3.3)	-2.5 (-4.4 to -0.4)	-0.8 (-2.9 to 2.4)	-0.7 (-1.9 to 0.5)		-2.3 (-7.4 to 3.3)	0.1 (-1.5 to 1.7)	-1.6 (-4.7 to 1.7)	0.1 (-2.0 to 2.7)		-6.1 (-12.7 to 1.2)	-2.9 (-4.1 to -1.7)	-5.6 (-7.0 to -4.2)	-3.4 (-3.7 to -3.2)		2.6* (1.7 – 3.7)	0.5 (-1.4 to 2.2)		-2.7 (-5.1 to -0.2)	-4.5 (-5.5 to -3.6)		3.0 (-0.9 to 7.2)	1.0 (-1.3 to 3.5)	-1.4 (-2.7 to 0.1)	-0.9 (-1.7 to -0.1)	-2.6 (-8.0 to 3.7)	-0.1 (-2.9 to 2.9)	-1.5 (-3.2 to 0.2)	1.1* (0.6 – 1.6)		-4.4 (-10.3 to 1.9)	-2.1 (-5.0 to 0.9)		-2.9 (-4.4 to -1.3)	-1.3 (-2.0 to -0.6)
South America
Argentina	ASR	8.7	2.8	0.6	0.8	0.5	0.3	0.9	0.7	1.4	1.3	3.3	1.9		1.5	0.3	4.2	1		1.3	0.2	14.8	1.5		1.1	0.5	4.1	4.2		1.6	0.1		4	1.5		2.7	0.4	3.8	2	0.9	0.3	5.6	1.6		2.2	0.6		1.8	0.7
	AAPC [% (95% CI)]	3.7* (0.9 – 6.7)	1.0* (0.3 – 1.8)	-2.6 (-13.4 to 12.6)	-4.3 (-6.1 to -2.5)	-3.0 (-11.8 to 7.0)	-0.3 to (-3.6 to 3.1)	-8.0 (-20.3 to 6.2)	-0.3 (-1.4 to 0.8)	3.6 (-4.2 to 11.8)	-0.8 (-2.5 to 1.0)	-0.8 (-6.3 to 4.9)	-0.9 (-2.8 to 1.0)		-3.1 (-8.3 to 3.1)	-2.7 (-5.3 to 0.1)	1.7 (-3.4 to 9.6)	0.8 (-0.7 to 2.3)		2.3 (-5.8 to 11.3)	0.4 (-1.9 to 2.8)	0.2 (-2.5 to 2.9)	1.4* (0.1 – 2.6)		-10.6 (-16.7 to -3.8)	-7.2 (-9.5 to -4.8)	-7.9 (-12.0 to -3.4)	-6.7 (-8.2 to -5.2)		0.6 (-8.0 to 10.1)	8.8 (-0.5 to 18.1)		3.9 (-0.8 to 8.9)	1.2 (0 – 2.5)		-1.1 (-6.4 to 4.6)	2.3 (-0.7 to 5.4)	-0.6 (-3.9 to 2.7)	0.6 (-0.6 to 1.7)	0.7 (-9.6 to 11.9)	-0.4 (-4.7 to 4.0)	-0.6 (-4.3 to 3.3)	-0.5 (-1.5 to 0.6)		0 (-4.6 to 5.0)	-2.7 (-4.6 to -0.9)		-1.3 (-8.7 to 6.9)	-3.0 (-5.1 to -0.8)
Chile	ASR	5.9	1.7	1.2	0.3	1.8	0.8	1.4	0.6	2	0.8	8.4	3.5		1.5	0.2	4.9	0.7		2.1	0.1	26.9	2		NA	0.1	2.1	1.7		2.9	0.1		2.8	1.2		2.2	0.3	3.5	1.9	1.4	0.3	4	1.4		2.2	0.4		1.7	0.3
	AAPC [% (95% CI)]	4.4 (-1.5 to 11.1)	3.6* (1.5 – 5.8)	0.6 (-2.7 to 3.7)	-4.4 (-9.1 to 0.7)	0.9 (-6.0 to 8.1)	-5.9 (8.7 to -3.1)	-1.0 (-5.8 to 4.1)	-1.5 (-3.7 to 0.8)	-5.6 (-11.8 to 1.1)	-1.7 (-4.2 to 2.1)	-7.1 (-14.1 to 0.7)	-3.1 (-4.1 to -2.0)		-0.1 (-5.7 to 6.1)	-2.8 (-6.9 to 1.6)	1.3 (-3.6 to 5.2)	0.9 (-0.6 to 2.5)		-3.3 (-12.7 to 7.3)	2.0 (-2.2 to 6.5)	1.6 (-0.9 to 4.2)	-1.5 (-3.1 to 0.2)		NA	-2.2 (-8.7 to 4.7)	-0.6 (-7.7 to 6.0)	-3.3 (-6.4 to -0.9)		5.1 (-0.8 to 12.8)	-1.8 (-8.2 to 5.1)		0.2 (-9.0 to 10.8)	2.2 (-0.3 to 4.7)		4.0 (-9.1 to 16.2)	2.0 (-3.7 to 8.2)	5.3 (-3.3 to 14.2)	-1.4 (-3.2 to 0.5)	-1.6 (-6.0 to 3.0)	-2.2 (-7.7 to 3.8)	-1.8 (-8.2 to 5.1)	-2.6 (-4.1 to -1.0)		3.1 (-9.6 to 16.5)	-3.0 (-5.5 to -0.2)		2.9 (-4.7 to 10.7)	-2.6 (-5.2 to 0.1)
Colombia	ASR	5.7	1.7	0.2	0.3	0.5	0.2	0.7	0.8	0.8	0.7	7.3	3.8		0.7	0.1	1.8	0.3		2	0.2	6.1	0.7		0.5	0.2	1.8	1.5		3.1	0.1		3.9	1.6		1.7	0.3	4.7	2.4	1	0.2	5.8	1.3		1.3	0.3		2.1	0.4
	AAPC [% (95% CI)]	4.4 (-0.8 to 8.1)	1.9* (0.2 – 3.6)	1.4 (-13.2 to 18.9)	-4.2 (-6.4 to -2.0)	3.1 (-4.1 to 10.9)	-1.5 (-4.3 to 1.4)	-6.0 (-15.6 to 4.7)	-6.2 (-7.7 to -4.7)	6.0 (-3.2 to 15.8)	1.0 (-0.9 to 3.0)	-0.1 (-2.0 to 1.7)	-0.5 (-1.3 to 0.3)		-2.5 (-11.0 to 6.6)	-1.7 (-5.9 to 2.8)	4.1 (-2.6 to 11.6)	1.5 (-0.8 to 3.8)		-4.7 (-8.2 to -1.0)	-5.7 (-9.0 to 2.3)	4.2* (2.0 – 6.5)	5.3* (4.0 – 6.6)		-5.6 (-14.3 to 4.1)	-5.6 (-9.9 to -1.6)	-1.0 (-3.9 to 3.6)	-5.5 (-7.1 to -3.9)		8.1* (2.9 – 13.4)	1.5 (-8.7 to 13.6)		-1.2 (-3.9 to 1.6)	-0.4 (-2.0 to 1.6)		1.9 (-3.2 to 7.7)	-1.5 (-5.1 to 2.2)	3.8 (0 – 6.9)	0.2 (-0.9 to 1.1)	0.4 (-8.7 to 10.3)	2.2 (-1.9 to 6.5)	-1.0 (-3.9 to 1.9)	0.3 (-0.7 to 1.3)		-1.0 (-6.5 to 4.8)	1.3 (-2.6 to 5.4)		-1.1 (-4.8 to 2.9)	0.2 (-3.9 to 4.5)
Ecuador	ASR	5	1.2	0.4	0.2	1	0.2	0.9	1	0.8	0.6	6.9	3.7		0.9	0.1	1.4	0.3		1.9	0.2	9.5	0.5		0.5	0.1	1.5	1.1		6	0.1		4.5	1.4		1.1	0.2	5	2.3	1.2	0.2	6.7	1.1		1.5	0.1		1	0.3
	AAPC [% (95% CI)]	3.7 (-0.3 to 8.0)	2.8* (1.2 – 4.4)	-1.4 (-8.9 to 6.9)	-1.2 (-5.0 to 3.0)	-2.0 (-12.8 to 10.0)	1.5 (-2.1 to 5.3)	-7.4 (-15.3 to 1.6)	-6.3 (-9.1 to -3.9)	0.7 (-4.4 to 6.3)	-0.1 (-2.6 to 2.5)	-1.4 (-4.7 to 2.0)	-3.1 (-4.7 to -1.6)		-2.4 (-7.2 to 2.8)	-2.8 (-9.5 to 4.7)	9.2* (3.1 to 15.3)	0.6 (-3.9 to 5.4)		0.6 (-4.0 to 4.6)	-6.3 (-10.0 to -2.3)	2.0* (0.1 – 4.0)	-0.8 (-4.2 to 5.7)		0.8 (-7.5 to 10.3)	-3.6 (-9,8 to 3.0)	-1.8 (-8.0 to 4.9)	-3.0 (-5.3 to -0.6)		13.8* (9.2 – 18.8)	-0.5 (-6.4 to 6.3)		1.8 (-1.4 to 5.1)	0.5(-1.5 to 2.8)		-0.7 (-7.5 to 6.8)	1.7 (-3.9 to 7.7)	1.7 (-1.1 to 4.8)	-0.8 (-2.8 to 1.2)	0.9 (-6.5 to 9.2)	5.0 (-2.6 to 13.2)	2.4 (-0.7 to 5.7)	2.9 (1.1 to 4.9)		2.3 (-3.7 to 8.9)	-1.4 (-8.4 to 9.1)		8.3* (1.5 – 15.6)	0.6 (-5.3 to 6.8)
Central America
Costa Rica	ASR	4.6	2.1	0.1	0.2	0.3	0.2	1.2	1	0.7	0.7	5.6	3.5		0.8	0.2	1.5	0.4		2	0.1	6.7	0.7		0.4	0.2	1.3	1.1		3.1	0.2		2.3	1.7		2.1	0.5	3.2	2.4	0.4	0.3	3.3	1.5		1.1	0.3		1.8	0.8
	AAPC [% (95% CI)]	0.3 (-1.8 to 2.6)	3.1 (-1.4 to 6.7)	-0.2 (-6.6 to 7.1)	-2.6 (-16.5 to 12.7)	-7.9 (-17.7 to 3.4)	-2.0 (-11.3 to 8.4)	-4.3 (-8.6 to 0.3)	-4.3 (-9.5 to 1.3)	-4.8 (-9.1 to -0.2)	-1.8 (-5.8 to 2.4)	-3.8 (-4.9 to -2.5)	-3.4 (-5.3 to -1.4)		2.0 (-2.8 to 7.1)	-1.3 (-12.8 to 7.9)	1.0 (-4.0 to 6.5)	0.9 (-5.1 to 7.4)		5.2* (1.3 – 9.1)	-2.0 (-5.8 to 2.1)	4.3* (2.5 – 5.7)	3.2 (-3.7 to 10.6)		-2.5 (-9.1 to 4.8)	-1.0 (-12.3 to 10.3)	-3.5 (-8.1 to 1.3)	-4.1 (-9.8 to 2.1)		7.2* (4.5 – 10.1)	1.6 (-11.2 to 15.3)		-2.2 (-4.4 to 0)	1.0 (-1.5 to 3.6)		-1.4 (-4.5 to 1.9)	-5.1 (-11.0 to 2.8)	-6.9 (-10.3 to -2.7)	-2.4 (-4.4 to -0.2)	-1.4 (-7.7 to 5.2)	1.0 (-5.1 to 7.6)	-2.4 (-5.2 to 0.5)	1.7 (-1.9 to 5.1)		-2.3 (-6.5 to 2.3)	-0.3 (-6.2. 6.0)		0.9 (-1.2 to 3.9)	-3.1 (-8.6 to 2.7)
North America
Canada	ASR	9.8	2.2	0.2	0.8	0.4	0.1	1.3	0.8	1.4	1	1.8	0.8		2.7	0.2	4.8	0.6		5	0.1	11	0.3		0.5	0.1	4.2	3		5.7	0.1		4.3	2.3		3.7	0.3	4.4	1.2	1.2	0.2	7.1	1.3		7.2	0.9		4.6	0.7
	AAPC [% (95% CI)]	2.4* (1.9 – 3.0)	1.1* (0.3 – 2.0)	-0.3 (-4.2 to 4.0)	-1.5 (-2.8 to -0.1)	4.2* (2.2 – 6.3)	0.3 (-3.5 to 4.3)	-0.9 (-2.2 to 0.5)	-0.3 (-1.9 to 1.5)	1.9* (0.5 – 3.2)	-0.5 (-1.6 to 0.7)	0 (-1.5 to 1.5)	-1.3 (-2.5 to -0.1)		2.3* (0.2 – 4.1)	-2.9 (-5.2 to -0.4)	3.1* (2.4 – 3.8)	-2.0 (-3.1 to -0.8)		-0.2 (-1.1 to 0.7)	-2.2 (-4.8 to 0.6)	1.6* (1.3 – 2.0)	-0.4 (-3.1 to 2.3)		-4.0 (-6.7 to -1.3)	-8.6 (-11.8 to -5.0)	-4.5 (-5.2 to -3.9)	-5.9 (-6.8 to -5.1)		4.5* (3.5 – 5.6)	-1.2 (-6.8 to 4.9)		0 (-0.9 to 0.9)	0 (-0.9 to 0.8)		0.1 (-0.4 to 0.7)	-4.6 (-9.1 to 0.1)	0.9* (0.5 – 1.4)	-2.7 (-3.7 to -1.7)	2.8* (1.6 – 4.1)	-1.0 (-3.6 to 1.8)	-1.5 (-2.0 to -1.1)	-3.1 (-4.9 to -1.6)		-0.5 (-0.9 to 0)	-3.7 (-5.3 to -2.5)		-0.3 (-0.9 to 0.3)	-1.9 (-3.0 to -0.7)
USA	ASR	11.2	2.7	0.2	0.9	0.4	0.1	2.1	1.2	1.7	1.2	1.9	0.8		2.9	0.3	5.7	0.7		7.9	0.2	11.4	0.4		0.8	0.2	5.2	4.1		5.4	0.1		4.3	2		4	0.3	4.9	1.6	1.6	0.3	8	1.2		10.6	1		5.1	0.7
	AAPC [% (95% CI)]	1.9* (1.6 – 2.3)	0.6* (0.2 – 0.9)	-4.2 (-6.5 to -1.9)	-2.0 (-2.5 to -1.5)	1.7 (-0.2 to 3.6)	0.1 (-1.9 to 2.2)	-2.3 (-3.5 to -1.1)	-2.6 (-3.2 to -2.1)	0.1 (-1.1 to 1.4)	-0.9 (-1.3 to -0.4)	-0.1 (-0.8 to 0.8)	-1.0 (-1.3 to -0.7)		-2.1 (-3.1 to -1.1)	-1.6 (-2.6 -0.5)	2.9* (1.5 – 4.3)	-1.5 (-2.0 to -0.9)		-2.3 (-3.1 to -1.5)	-2.6 (-4.4 to -0.5)	0.4* (0.1 – 0.8)	0 (-0.7 to 0.6)		-4.2 (-5.1 to -3.1)	-5.8 (-7.0 to -4.6)	-4.3 (-5.2 to -3.6)	-6.1 (-6.5 to -5.8)		3.9* (2.7 – 5.0)	0.9 (-0.5 to 2.4)		-1.5 (-2.4 to -0.8)	-1.1 (-1.5 to 0.6)		-0.9 (-2.0 to 0.2)	-6.0 (-7.4 to -4.9)	1.3* (0.7 – 1.9)	-2.1 (-2.5 to -1.7)	1.5* (0.2 – 2.8)	-2.0 (-2.7 to -1.3)	-1.4 (-2.3 to -0.6)	-4.5 (-4.9 to -4.1)		-0.9 (-1.6 to -0.3)	-3.9 (-4.4 to -3.4)		-0.7 (-1.4 to 0.1)	-2.1 (-2.5 to -1.6)
Europe
Austria	ASR	7.7	1.8	0.2	0.8	0.3	0.1	1.4	0.8	1.9	1.4	2.6	1.3		2.6	0.2	4.2	0.4		5.7	0.1	16.1	0.6		1.2	0.4	6.9	4.3		4.2	0.1		4.6	2.3		2.7	0.2	3.6	1.5	1.1	0.2	5.3	0.9		9.2	1		5.5	1.7
	AAPC [% (95% CI)]	-1.1 (-2.1 to -0.2)	-0.2 (-2.2 to 1.2)	3.0 (-2.7 to 9.4)	-3.1 (-5.3 to -0.9)	4.5 (-1.0 to 10.5)	-1.1 (-8.0 to 6.4)	-3.2 (-5.0 to -1.3)	2.6 (-0.3 to 6.8)	0.6 (-1.1 to 2.5)	-1.0 (-3.2 to 1.3)	-2.8 (-4.1 to -1.4)	-4.5 (-6.6 to -2.4)		-3.3 (-4.5 to -2.0)	3.9 (-1.0 to 9.0)	0.1 (-1.0 to 1.2)	-2.7 (-6.6 to 1.3)		-1.9 (-3.0 to -0.6)	-3.0 (-9.0 to 3.6)	0.3 (-0.4 to 0.9)	-2.2 (-5.8 to 1.6)		-5.8 (-8.1 to -3.5)	-9.4 (-13.3 to -5.2)	-3.8 (-4.8 to -2.8)	-5.9 (-7.0 to -4.7)		3.1* (1.3 – 4.9)	-6.4 (-12.0 to -0.5)		-1.2 (-2.2 to -0.2)	-0.3 (-1.7 to 1.2)		-1.7 (-3.2 to -0.2)	-5.4 (-11.1 to 0.7)	-0.7 (-1.9 to 0.6)	-2.4 (-4.4 to -0.3)	-0.6 (-2.5 to 1.3)	3.8 (-1.6 to 9.5)	-0.3 (-2.0 to 1.5)	-2.6 (-4.7 to -0.2)		2.8* (0.1 – 4.6)	0.7 (-1.2 to 3.0)		-3.4 (-4.3 to -2.6)	-7.7 (-9.6 to -5.7)
Croatia	ASR	10.1	3.6	0.2	1.1	0.4	0.2	1.3	1.2	2.3	1.6	4	2.6		4.2	0.4	5.1	1.1		1	0.2	16.3	1.1		3.1	1.1	12.6	8.8		4.6	0.2		6	3.2		3.3	0.4	3.7	1.7	0.8	0.2	5	1.6		6.9	1.8		7.6	3
	AAPC [% (95% CI)]	-2.2 (-3.4 to -0.1)	-0.8 (-2.5 to 1.0)	-8.4 (-14.4 to -3.1)	-4.0 (-6.0 to -2.0)	-1.9 (-7.3 to 4.1)	-4.4 (-10.5 to 2.0)	-3.4 (-6.6 to 0)	-3.5 (-6.5 to -0.4)	-3.3 (-6.7 to 0.3)	-3.6 (-6.6 to –.0.4)	-3.8 (-4.9 to -2.5)	-4.4 (-7.1 to -0.7)		-3.5 (-4.9 to -1.8)	0.2 (-4.8 to 5.6)	1.5 (0 – 3.1)	-2.3 (-6.9 to 2.5)		5.5* (1.4 – 9.9)	-5.6 (-10.2 to -0.8)	3.9* (2.9 – 4.9)	2.9* (0.3 – 5.7)		-8.2 (-10.6 to -5.7)	-9.5 (-12.5 to -6.5)	-7.6 (-8.9 to -6.3)	-6.9 (-8.1 to -5.5)		5.6* (4.1 – 8.3)	-2.2 (-16.7 to 16.8)		-3.4 (-4.9 to -2.0)	-1.0 (-3.5 to 1.7)		0.9 (-1.7 to 3.6)	-3.4 (-9.0 to 2.6)	-1.2 (-3.3 to 0.6)	-1.6 (-3.9 to 0.8)	-0.1 (-5.0 to 5.2)	-0.4 (-8.0 to 8.2)	0.6 (-1.1 to 2.4)	-3.2 (-6.6 to 0.5)		2.6* (0.8 – 4.4)	-0.7 (-3.2 to 1.9)		-7.1 (-8.4 to -5.0)	-5.4 (-7.0 to -3.8)
Cyprus	ASR	6.7	1.6	NA	NA	0.7	NA	0.9	0.8	1.7	1.4	2.4	1.4		4.6	0.8	2.4	1		2.2	NA	13.3	0.7		1.1	0.7	4.8	2.6		9.9	0.5		3.5	2.2		5.5	0.6	4.4	1.2	1.4	0.6	6.4	1.1		3.5	1.4		2.8	0.6
	AAPC [% (95% CI)]	-0.2 (-3.0 to 2.8)	0.4 (-11.1 to 13.3)	NA	NA	0 (-4.3 to 4.5)	NA	-0.2 (-5.5 to 5.6)	7.8 (-11.4 to 33.0)	5.6 (-2.9 to 14.9)	4.1 (-11.4 to 22.4)	-2.3 (-7.6 to 3.4)	-5.2 (-15.5 to 5.6)		-1.8 (-6.4 to 3.2)	24.3 (-4.7 to 63.4)	-1.8 (-8.3 to 5.4)	0.2 (-35.3 to 45.7)		1.5 (-3.9 to 7.3)	NA	1.6 (-1.3 to 4.6)	-7.6 (-20.4 to 7.6)		-1.2 (-9.6 to 7.6)	5.0 (-13.7 to 28.6)	1.2 (-2.0 to 4.7)	4.0 (-1.0 to 9.2)		8.9* (5.1 – 12.9)	-2.3 (-7.4 to 3.2)		-1.1 (-5.5 to 3.8)	2.2 (-13.9 to 21.4)		0.4 (-3.7 to 4.8)	0.6 (-4.3 to 5.2)	1.1 (-6.0 to 8.7)	4.4 (-3.1 to 12.6)	2.3 (-4.7 to 9.6)	0.1 (-0.5 to 0.7)	2.3 (-1.7 to 6.5)	-4.2 (-15.9 to 9.3)		3.4 (-0.9 to 7.7)	-2.5 (-19.2 to 17.9)		3.2 (-2.0 to 8.8)	-3.1 (-7.4 to 1.3)
Czech Republic	ASR	9.2	3.1	0.2	1.1	0.5	0.3	0.9	1.2	2.2	1.8	2.4	1.6		3.1	0.3	6.7	1.2		2	0.2	16.3	1		1.6	0.6	6.1	4.8		2.6	0.1		4.4	2.9		3.2	0.3	3	1.3	0.7	0.2	3.9	0.9		7.9	0.9		5.8	2.4
	AAPC [% (95% CI)]	-0.6 (-1.8 to 0.3)	-3.9 (-5.3 to -2.5)	1.2 (-4.1 to 6.7)	-4.1 (-5.8 to -2.3)	-5.9 (-8.7 to -2.9)	-5.3 (-11.8 to 1.8)	-4.3 (-6.8 to -1.7)	-3.2 (-6.3 to 0.3)	-1.4 (-2.4 to -0.4)	-2.7 (-3.9 to -1.5)	-2.9 (-5.1 to -0.7)	-4.6 (-6.6 to -2.4)		-2.3 (-3.9 to 0.6)	-6.2 (-11.1 to -0.8)	-0.1 (-1.0 to 0.8)	-5.8 (-8.3 to -3.3)		10.0* (5.3 – 15.2)	-2.0 (-7.3 to 3.8)	1.2* (0.7 – 1.8)	-1.9 (-5.0 to 1.3)		-6.9 (-8.6 to -5.1)	-10.2 (-13.4 to -6.8)	-6.2 (-7.1 to -5.4)	-7.7 (-8.8 to 6.5)		4.8* (2.2 – 8.0)	-1.7 (-7.6 to 4.4)		-1.1 (-2.1 to 0.1)	-1.8 (-4.0 to 0.1)		0.8 (-0.5 to 2.3)	-8.5 (-11.6 to -5.3)	1.4* (0.2 – 2.7)	-4.6 (-5.9 to -3.2)	1.8 (-1.9 to 5.7)	3.2 (-8.8 to 2.9)	0.9 (0 – 1.9)	-4.2 (-6.2 to -2.0)		2.3* (1.4 – 3.3)	-1.9 (-4.1 to 0.5)		-2.1 (-3.1 to -1.2)	-7.4 (-9.2 to -5.8)
Denmark	ASR	8.1	2.1	0.4	0.9	0.3	0.2	0.9	0.7	1.6	1.2	1.9	1		4.5	0.3	3.5	0.7		2	0.2	21.1	0.5		0.9	0.2	5.3	3.6		2.1	0.1		11.3	2.9		3.3	0.2	4	1.3	0.9	0.2	5.6	0.7		15.6	1.3		5	1.2
	AAPC [% (95% CI)]	2.1* (0.8 – 2.7)	-2.7 (-4.5 to -0.9)	-1.3 (-7.8 to 5.8)	-7.0 (-10.4 to -3.3)	-1.5 (-8.0 to 5.5)	2.5 (-4.2 to 9.4)	-3.1 (-7.9 to 1.9)	-3.6 to (-6.4 to -0.5)	-1.8 (-4.7 to 1.2)	-4.0 (-7.2 to -0.8)	-1.4 (-4.6 to 1.9)	-0.8 (-3.8 to 2.6)		1.5 (-0.3 to 3.3)	-10.9 (-20.2 to 3.3)	4.3* (2.4 – 6.2)	-8.4 (-11.8 to -3.2)		10.9* (6.6 – 15.5)	-6.0 (-15.3 to 4.0)	0.7 (-0.5 to 1.9)	-6.4 (-12.1 to -0.4)		-6.7 (-11.2 to -1.8)	-8.6 (-16.4 to -0.3)	-4.1 (-5.5 to -2.7)	-7.3 (-9.1 to -5.0)		4.3* (2.4 – 8.3)	2.1 (-7.0 to 11.4)		2.9 (1.8 to 4.1)	-0.9 (-2.9 to 1.1)		1.8 (-0.5 to 4.2)	2.7 (-14.5 to 7.3)	0.7 (-1.2 to 2.6)	-5.7 (-9.3 to -1.8)	0 (-2.9 to 3.1)	-4.4 (-8.5 to -0.1)	2.0 (0.8 to 3.2)	-1.5 (-6.5 to 2.0)		3.9* (2.5 – 5.5)	-0.2 (-6.9 to 5.0)		-2.5 (-3.7 to -1.2)	-6.0 (-9.4 to -2.5)
Estonia	ASR	6.1	2.2	0.5	0.9	0.6	0.4	0.9	0.9	2.5	2	6.3	3.9		2.4	0.6	5.2	1.3		3.8	0.4	6.3	0.7		1.8	0.7	6.9	5		1.2	0.5		4.5	3.2		3.5	0.6	3.9	1.7	1.1	0.4	5.3	1.2		5.3	1		4.3	1.7
	AAPC [% (95% CI)]	2.9* (0.2 – 5.8)	1.5 (-1.6 to 4.7)	4.7 (-1.8 to 12.0)	-0.4 (-5.0 to 4.4)	1.7 (-6.9 to 11.8)	-0.3 (-3.5 to 2.8)	1.0 (-3.2 to 5.4)	-2.8 (-10.2 to 5.7)	-3.4 (-6.5 to 0)	-4.0 (-6.9 to -0.8)	-3.9 (-5.4 to -2.4)	-8.4 (-14.0 to 0.1)		-0.2 (-5.2 to 5.1)	-0.2 (-9.0 to 9.6)	-4.1 (-8.7 to 1.4)	-3.1 (-7.1 to 1.2)		18.4* (10.5 – 26.2)	-2.7 (-11.2 to 4.7)	2.8 (-0.7 to 6.5)	-2.1 (-9.3 to 5.8)		-7.7 (-12.0 to -2.9)	-7.6 (-15.2 to 0.2)	-5.1 (-7.3 to -2.9)	-7.8 (-10.2 to -5.1)		5.0 (-1.8 to 12.5)	-4.8 (-8.8 to -1.1)		0.8 (-2.9 to 4.8)	-3.5 (-7.2 to 0.3)		1.5 (-2.5 to 5.7)	-0.4 (-7.9 to 8.0)	1.8 (-2.3 to 6.1)	0.7 (-4.0 to 5.8)	-4.1 (-9.6 to 1.9)	-0.3 (-3.7 to 3.1)	4.7 (0.7 to 9.0)	-5.8 (-10.0 to -1.3)		6.1* (2.8 – 9.8)	-1.0 (-6.4 to 4.8)		1.6 (-2.4 to 5.9)	-2.5 (-6.6 to 2.0)
Finland	ASR	7.2	1.6	0.2	0.5	0.3	0.2	0.7	0.5	1.6	1.1	1.9	1.3		2.4	0.2	3.5	0.7		3.7	0.2	11.1	0.4		0.4	0.1	2.9	2		3	0.1		7.9	2.8		4	0.2	3.3	1	1	0.2	6.1	1.1		8.6	0.8		3.3	0.6
	AAPC [% (95% CI)]	2.5* (1.1 – 3.9)	0.3 (-2.8 to 3.5)	0.3 (-7.3 to 9.3)	-1.7 (-7.7 to 5.1)	4.0 (-0.9 8.9)	2.4 (-8.4 to 14.2)	3.0 (-0.1 to 6.1)	3.8 (-1.6 to 9.6)	-0.1 (-1.9 to 1.8)	-4.2 (-7.8 to -0.4)	-3.0 (-5.0 to -1.1)	-4.1 (-8.7 to 0.7)		-0.6 (-1.9 to 0.6)	-0.2 (-5.9 to 5.9)	2.0* (1.0 – 3.0)	-1.6 (-7.7 to 4.8)		3.9* (1.1 – 7.4)	1.4 (-4.7 to 7.8)	2.9* (1.4 – 4.3)	7.3 (-3.1 to 18.8)		-4.5 (-9.1 to 0.1)	-1.4 (-6.6 to 4.0)	-2.4 (-4.4 to -0.5)	-3.7 (-5.9 to -1.5)		2.7* (1.5 – 3.9)	-4.7 (-10.6 to 1.8)		0.5 (-0.7 to 1.6)	0.5 (-1.6 to 2,7)		0.5 (-1.0 to 1.9)	-6,7 (-9.6 to -3.6)	0.1 (-2.1 to 2.3)	-2.7 (-5.9 to 0.7)	1.7 (-0.7 to 4.1)	2.9 (-3.1 to 9.3)	-1.3 (-2.2 to -0.3)	-4.7 (-9.0 to -0.2)		2.9* (1.5 – 4.5)	-4.1 (-7.5 to -0.4)		0.7 (-0.7 to 2.0)	-2.8 (-5.1 to -0.5)
France	ASR	8.1	2	0.4	1.2	0.2	0.1	2.1	1.5	2	1.4	2.2	1.3		1.5	0.4	5.3	0.7		2.8	0.1	14.8	0.4		2.3	0.6	12.8	8.7		4.7	0.1		4.5	2.3		4.7	0.3	4.7	1.4	1.4	0.2	6.6	1.1		9.1	1		10.3	2.3
	AAPC [% (95% CI)]	-0.2 (-1.0 to 0.5)	-0.8 (-1.5 to 0)	-4.0 (-8.0 to 0.2)	-8.1 (-8.9 to -7.5)	-1.6 (-8.0 to 5.1)	-4.0 (-7.0 to -0.8)	-3.0 (-4.3 to -1.5)	-3.0 (-3.9 to -2.1)	1.2 (-1.4 to 4.5)	-1.2 (-1.8 to -0.5)	-1.0 (-2.5 to 0.6)	-0.7 (-1.5 to 0)		-3.1 (-5.2 to -0.7)	-4.5 (-6.3 to -2.6)	2.8* (1.3 – 4.4)	-1.1 (-2.4 to 0.3)		2.7* (0.9 – 4.7)	-3.4 (-7.5 to 0.8)	2.1* (0.9 – 3.4)	-1.5 (-2.9 to -0.1)		-7.5 (-10.2 to -4.6)	-13.3 (-14.5 to -12.0)	-4.0 (-4.9 to -3.1)	-4.9 (-5.5 to -4.4)		1.9* (0.7 – 3.1)	-1.6 (-5.9 to 2.9)		0.6 (-1.0 to 2.3)	-0.1 (-1.0 to 0.8)		1.9* (0.8 – 3.0)	-8.7 (-10.9 to -7.0)	2.5* (1.4 – 3.7)	-3.1 (-4.4 to -1.8)	2.0 (-1.0 to 5.2)	-2.2 (-4.1 to -0.2)	0.1 (-1.0 to 1.3)	-3.9 (-4.9 to -2.9)		3.0* (1.2 – 4.9)	-1.1 (-1.8 to -0.4)		-7.0 (-7.4 to -6.5)	-7.7 (-8.2 to -7.1)
Germany	ASR	9.1	2	0.4	0.9	0.4	0.2	1.2	0.6	1.7	1.3	2.9	1.4		3.9	0.2	4.1	0.6		3	0.1	20.2	0.5		1	0.3	6.8	4.2		2.3	0.1		4.5	2.4		4	0.2	4.5	1.2	1.5	0.2	5.9	0.8		8.7	0.8		5.7	1.5
	AAPC [% (95% CI)]	2.0* (0.4 – 3.7)	-0.9 (-1.7 to -0.1)	0.8 (-3.8 to 5.6)	-3.9 (-5.3 to -2.5)	-2.3 (-10.1 to 5.4)	-0.7 (-5.2 to 3.9)	-1.2 (-4.5 to 2.3)	-1.9 (-3.1 to -0.8)	1.6 (-1.8 to 5.1)	-1.2 (-2.1 to -0.2)	-0.7 (-2.7 to 1.3)	-3.3 (-3.8 to -2.7)		-3.3 (-5.1 to -1.4)	-2.7 (-5.0 to -0.3)	-0.7 (-3.3 to 1.5)	-3.9 (-4.9 to -2.9)		0.5 (-2.0 to 3.1)	-5.1 (-8.9 to -1.1)	0.4 (-0.9 to 1.8)	-2.4 (-4.4 to -0.4)		-5.2 (-10.8 to -1.4)	-9.3 (-11.2 to -7.2)	-3.9 (-5.2 to -2.5)	-5.3 (-5.8 to -4.7)		7.8* (5.1 – 10.6)	-1.1 (-4.9 to 3.0)		0.3 (-1.5 to 2.2)	-0.2 (-0.9 to 0.5)		1.9 (-1.1 to 5.0)	-4.5 (-7.1 to -1.9)	1.1 (-0.9 to 3.7)	-2.0 (-3.2 to -0.8)	2.1 (-1.1 to 5.6)	-2.2 (-4.3 to 0.1)	1.4 (-0.1 to 3.0)	-2.4 (-3.4 to -1.3)		-0.2 (-2.1 to 1.7)	-1.4 (-2.9 to 0)		-4.1 (-5.2 to -3.2)	-6.1 (-7.0 to -5.3)
Ireland	ASR	9.2	2.4	0.5	1.3	0.4	0.1	1	0.6	1.4	1.1	2.4	1.2		2.7	0.3	4.2	0.8		5.9	0.2	14.3	0.4		0.9	0.2	4.5	2.9		1.7	0.2		4.7	2.9		3.6	0.3	3.8	1.2	1.3	0.2	6.5	1.2		7.8	1.1		3.6	0.8
	AAPC [% (95% CI)]	0.9 (-0.4 to 2.3)	-1.2 (-5.5 to 1.6)	-1.6 (-5.5 to 2.5)	-2.4 (-4.4 to -0.3)	6.0 (-0.6 to 13.6)	-1.0 (-5.0 to 3.2)	1.3 (-2.7 to 5.2)	4.9* (1.2 – 8.1)	-1.2 (-4.8 to 2.5)	-1.9 (-6.2 to 2.7)	-0.5 (-2.9 to 2.0)	-1.9 (-4.7 to 1.0)		-0.5 (-2.5 to 1.6)	-2.8 to (-16.1 to 16.7)	5.1* (3.4 – 7.0)	3.2 (-3.0 to 9.7)		5.8* (2.8 – 8.1)	-2.1 (-6.5 to 2.6)	2.1 (-0.4 to 3.7)	-5.0 (-11.6 to 2.2)		-0.7 (-4.6 to 3.6)	-1.4 (-9.5 to 7.6)	-1.0 (-3.0 to 1.1)	-2.1 (-4.0 – 0.2)		7.5* (4.2 – 11.0)	1.8 (-7.3 to 11.3)		0.9 (-0.8 to 2.5)	0.9 (-1.4 to 3.2)		1.3 (0 – 3.6)	-2.2 (-7.2 to 3.3)	0.6 (-0.8 to 2.0)	-0.5 (-4.3 to 3.6)	1.0 (-3.1 to 5.4)	-4.8 (-13.6 to 5.1)	0.6 (-0.4 to 1.7)	-7.1 (-12.1 to -1.6)		1.6* (0.6 – 2.7)	-0.9 (-4.5 to 3.0)		2.5* (0.7 – 4.4)	2.4 (-2.6 to 7.8)
Italy	ASR	7.2	1.9	0.3	0.4	0.4	0.2	2.3	1.3	1.8	1.2	2.5	1.5		6.4	0.2	4.2	0.6		1.7	0.1	16.3	0.4		1.2	0.3	4.8	3.5		6.5	0.1		4.1	2		4.6	0.4	4.6	1.7	1.5	0.2	7	1.2		7	1		4.2	1
	AAPC [% (95% CI)]	-0.3 (-2.9 to 2.4)	-1.6 (-2.5 to -0.3)	-4.4 (-8.5 to 2.6)	-2.6 (-5.4 to 0.3)	-9.8 (-16.8 to -2.4)	-1.1 (-3.4 to 1.2)	-1.9 (-6.8 to 3.3)	-1.0 (-2.8 to 0.9)	-1.7 (-5.0 to 1.7)	-1.2 (-2.4 to 0)	-2.6 (-6.1 to 1.1)	-2.0 (-3.5 to -0.5)		-2.6 (-5.0 to -0.1)	-2.3 (-3.8 to -0.8)	3.7 (-0.4 to 7.1)	-0.9 (-2.1 to 0.3)		-0.7 (-5.9 to 5.0)	-0.8 (-9.9 to 9.8)	2.7* (1.0 – 4.4)	0.5 (-1.8 to 3.0)		-5.9 (-14.9 to 4.5)	-7.5 (-9.3 to -5,4)	-2.4 (-5.5 to 0.9)	-3.8 (-4.4 to -3.1)		3.2* (0.5 – 5.8)	-6.4 (-10.7 to -1.6)		-0.2 (-3.7 to 3.4)	0.2 (-0.9 to 1.2)		1.0 (-1.5 to 3.6)	-3.3 (-5.9 to -0.6)	-0.1 (-4.3 to 4.2)	-2.9 (-5.1 to -0.4)	3.0 (-2.5 to 9.1)	-1.2 (-4.5 to 2.3)	0.2 (-1.2 to 1.7)	-3.2 (-4.2 to -2.1)		7.2* (3.7 – 10.8)	0.1 (-1.8 to 2.0)		-1.2 (-4.6 to 0.9)	-4.5 (-5.8 to -3.7)
Latvia	ASR	5.2	1.8	0.3	1.2	0.5	0.4	1.4	1.2	3	2.4	6	4		3.2	0.7	5.9	1.2		1.6	0.4	5.7	1.1		1.9	0.9	8.8	6.6		1.8	0.3		5.6	3.6		3.1	0.8	3.4	1.8	0.8	0.4	3.8	1.6		2.9	1		4.4	2.6
	AAPC [% (95% CI)]	0.8 (-1.3 to 3.0)	-3.2 (-5.2 to -1.1)	2.1 (-2.0 to 6.1)	-2.6 (-5.9 to 0.9)	-3.3 (-10.2 to 4.0)	-0.9 (-13.0 to 11.8)	3.4* (0.2 – 6.8)	0.1 (-3.8 to 4.4)	-0.6 (-3.8 to 2.8)	-1.3 (-4.5 to 2.1)	-1.7 (-4.0 to 0.7)	-2.6 (-5.2 to 0.1)		1.0 (-2.3 to 4.6)	-5.7 (-10.9 to -0.1)	3.2* (0.3 – 6.2)	-4.3 (-9.3 to 1.0)		8.0* (1.8 – 14.6)	-4.0 (-10.8 to 2.5)	2.7 (0 – 5.6)	-2.7 (-8.8 to 4.1)		-2.9 (-6.2 to 0.5)	-2.0 (-7.1 to 3.5)	-4.6 (-6.2 to -3.5)	-6.2 (-10.5 to -1.4)		8.6* (4.1 – 13.4)	-0.9 (-9.8 to 8.7)		1.7 (-0.7 to 4.2)	1.0 (-2.5 to 4.6)		3.6* (0.6 – 6.8)	-2.9 (-6.3 to 0.8)	2.2 (-0.9 to 5.3)	-2.4 (-6.5 to 2.0)	5.7 (-0.6 to 12.6)	4.6 (-2.4 to 12.0)	5.1 (2.4 to 7.9)	-2.4 (-7.4 to 3.1)		3.4 (-1.6 to 8.9)	1.5 (-4.1 to 7.5)		3.2* (0.8 – 5.7)	2.0 (-1.3 to 5.6)
Lithuania	ASR	5.7	2.2	0.3	1.7	0.3	0.2	1.3	1	2.9	2.3	6.6	4.4		3.1	0.4	6.3	1.5		3.8	0.3	4.8	0.8		2.2	1.1	8.4	6.4		2.8	0.2		5.2	3.5		2.8	0.6	3.8	1.7	1	0.3	4	1.1		3.6	1.2		6.1	3.5
	AAPC [% (95% CI)]	1.0 (-2.3 to 3.3)	-0.5 (-2.6 to 1.4)	4.4 (-5.2 to 13.7)	0.8 (-1.7 to 3.4)	1.4 (-6.7 to 10.0)	-1.1 (-7.7 to 5.8)	8.8* (5.5 – 12.3)	5.2* (0.2 – 10.6)	-1.2 (-3.3 to 0.8)	2.2 (-3.7 to 6.3)	-1.8 (-3.3 to -0.3)	-1.1 (-2.7 to 0.4)		0.2 (-3.6 to 4.1)	0.4 (-7.2 to 8.3)	-0.1 (-2.4 to 2.6)	-2.1 (-6.0 to 2.1)		13.8* (9.4 – 18.5)	-2.2 (-8.6 to 4.6)	2.1 (-0.2 to 4.6)	-4.3 (-9.2 to 1.0)		-3.7 (-7.0 to -0.2)	-4.5 (-7.0 to -1.7)	-4.4 (-5.5 to -3.0)	-6.0 (-8.3 to -4.1)		5.2* (2.6 – 7.9)	-2.7 (-10.7 to 5.7)		0.6 (-2.0 to 3.3)	-0.6 (-1.8 to 0.7)		1.0 (-1.2 to 3.2)	-8.3 (-13.6 to -2.6)	0.5 (-2.0 to 3.2)	-4.3 (-7.4 to -1.1)	6.1* (0.4 – 12.2)	1.1 (-8.9 to 12.0)	0.9 (-1.5 to 3.4)	-5.7 (-8.9 to -2.2)		2.3 (-0.3 to 5.1)	0.8 (-5.1 to 6.6)		0.7 (-0.5 to 1.9)	0.2 (-3.2 to 3.7)
Malta	ASR	6.7	1.9	NA	1.2	NA	NA	1.5	1.3	1.8	1.4	1.8	1.9		3.9	1.1	4.2	1.1		1.8	1.1	11.1	1.2		1.6	1	4.1	2.9		4.8	1.1		4	2.7		4.3	1	4.3	2.1	1.8	1	7.3	2.3		4.4	1		4.2	1.9
	AAPC [% (95% CI)]	1.6 (-5.0 to 8.8)	-0.7 (-12.5 to 12.6)	NA	2.8 (-1.9 to 7.8)	NA	NA	2.2 (-9.2 to 17.8)	-1.4 (-9.3 to 6.3)	0.1 (-3.9 to 4.1)	1.5 (-4.2 to 7.0)	-1.5 (-9.2 to 7.1)	-4.4 (-17.7 to 10.8)		-2.4 (-8.9 to 4.5)	NA	5.4* (0.8 – 10.3)	1.0 (-3.9 to 5.7)		1.5 (-10.1 to 15.4)	NA	4.0 (-1.1 to 9.5)	-2.7 (-3.1 to -2.3)		1.0 (-5.3 to 7.7)	NA	-4.8 (-11.0 to 2.1)	-7.5 (-11.5 to -3.3)		8.6 (-2.1 to 21.0)	NA		1.2 (-5.0 to 8.0)	-3.4 (-8.1 to 1.7)		1.6 (-3.7 to 7.2)	-1.4 (-4.5 to 1.9)	-2.4 (-8.7 to 4.5)	-3.7 (-11.7 to 5.0)	-1.9 (-6.8 to 4.1)	NA	5.3 (-0.6 to 11.6)	1.3 (-7.8 to 11.6)		9.1* (4.5 – 14.0)	-1.1 (-3.2 to 1.2)		-6.3 (-12.6 to 1.0)	-1.4 (-8.1 to 5.5)
The Netherlands	ASR	9	2.1	0.5	1.2	0.5	0.2	0.7	0.6	1.3	1	1.9	1		4.5	0.3	3.1	0.6		1.8	0.1	17.3	0.4		0.8	0.2	6.2	4.2		1.6	0.1		4.4	2.5		4	0.3	3.8	1.2	1.3	0.2	6.3	1.1		13.2	1.7		3.5	0.7
	AAPC [% (95% CI)]	1.8* (1.2 – 2.4)	1.7* (0.7 – 2.6)	-1.9 (-4.0 to 0.4)	-2.3 (-4.3 to -0.2)	0.9 (-1.3 to 3.3)	-2.2 (-6.2 to 2.2)	2.2* (0.2 – 4.3)	1.6 (-0.1 to 3.4)	0 (-1.8 to 2.0)	-1.6 (-3.7 to 0.7)	-1.9 (-3.0 to -0.8)	-2.7 (-4.4 to -0.9)		0 (-0.6 to 0.7)	-1.2 (-4.5 to 2.3)	3.1* (2.1 – 4.1)	-1.3 (-3.5 to 1.0)		4.2* (2.5 – 6.4)	0.4 (-5.0 to 6.2)	3.2* (2.7 – 3.8)	-1.5 (-4.8 to 2.0)		-6.1 (-7.5 to -4.6)	-6.6 (-10.8 to -2.1)	-1.7 (-2.5 to -0.8)	-2.8 (-3.9 to -1.7)		4.4* (2.5 – 6.4)	-0.8 (-6.3 to 5.4)		-0.1 (-1.0 to 0.9)	-0.8 (-2.4 to 1.0)		0.9 (-0.2 to 2.0)	-4.4 (-9.5 to -1.0)	0.5 (-0.4 to 1.3)	-4.2 (-6.2 to -2.2)	0.8 (-0.4 to 2.2)	-3.7 (-6.9 to -0.3)	1.0 (-0.1 to 2.1)	-3.4 (-5.6 to -1.0)		2.8* (2.1 to 3.3)	-2.6 (-3.6 to -1.7)		-2.0 (-3.2 to -0.8)	-5.4 (-8.0 to -2.6)
Norway	ASR	9	2.3	0.2	0.4	0.4	0.2	0.9	0.6	1.3	1	1.4	0.7		3.1	0.2	4.3	0.6		3.5	0.2	23.3	0.4		0.4	0.1	4	2.4		2.4	0.1		10.5	3.1		4	0.2	3.9	1	1.4	0.3	5.2	0.8		11.2	1.6		2.8	0.5
	AAPC [% (95% CI)]	2.2* (0.5 – 3.9)	0.3 (-2.2 to 2.8)	1.4 (-3.9 to 6.9)	-1.6 (-9.0 to 6.8)	0.4 (-5.3 to 6.5)	-4.5 (-14.4 to 6.1)	1.2 (-3.1 to 7.0)	6.6 (-0.1 to 13.8)	-0.8 (-4.4 to 3.1)	-0.3 (-4.0 to 3.7	0.4 (-2.0 to 3.0)	-2.5 (-8.0 to 3.3)		-1.7 (-4.3 to 1.7)	0.4 (-5.8 to 7.2)	3.8* (1.5 – 6.2)	-1.6 (-7.2 to 4.6)		7.5* (5.8 – 9.2)	-9.8 (-13.3 to -6.2)	0.5 (-0.7 to 1.8)	-9.2 (-15.4 to -2.5)		-3.5 (-10.2 to 3.7)	-8.4 (17.9 to 1.1)	-4.8 (-6.3 to -3.2)	-7.5 (-10.2 to -4.7)		4.7* (2.3 – 7.1)	-2.4 (-7.9 to 4.6)		1.4 (0.3 to 2.5)	-1.9 (-3.9 to 0.3)		1.5 (-0.8 to 4.0)	-1.9 (-22.3 to 18.2)	2.1 (-0.5 to 4.8)	-0.5 (-4.4 to 3.6)	3.5 (-0.2 to 7.4)	-1.5 (-7.4 to 4.9)	-0.1 (-1.2 to 1.0)	-6.2 (-10.7 to -1.4)		2.1* (1.1 – 3.2)	-1.9 (-4.9 to 1.3)		-0.8 (-3.3 to 1.8)	-3.5 (-8.4 to 1.8)
Poland	ASR	6.2	2.5	NA	0.9	0.5	0.2	0.9	0.8	1.8	1.8	3.6	2.5		3	0.5	3.9	1.1		1	0.2	8.2	1		1.8	1.1	9.6	7.1		2.2	0.1		5.2	3		3.1	0.6	3.2	1.7	0.8	0.3	3.5	1.2		3.1	1.1		4.2	2.1
	AAPC [% (95% CI)]	-0.3 (-3.6 to 3.0)	-0.3 (-1.0 to 0.3)	NA	-3.6 (-5.2 to -1.9)	4.8 (-1.8 to 12.5)	0.5 (-1.9 to 3.1)	6.2* (0.9 – 12.0)	-2.2 (-3.6 to -0.8)	-1.6 (-5.2 to 2.2)	-2.6 (-3.5 to -1.7)	-1.4 (-4.7 to 2.1)	-3.1 (-3.6 to -2.5)		-1.7 (-6.2 to 3.0)	-6.1 (-8.4 to -2.9)	-0.9 (-3.4 to 1.7)	-3.2 (-4.6 to -1.9)		3.5 (-3.0 to 10.7)	-1.5 (-4.3 to 1.4)	5.5* (2.8 – 8.2)	0.4 (-1.0 to 1.8)		-8.1 (-11.7 to -4.3)	-5.3 (-6.3 to -4.0)	-8.1 (-10.6 to -5.4)	-7.6 (-8.0 to 7.2)		10.7* (5.3 – 16.6)	-1.3 (-5.9 to 3.6)		-3.9 (-6.3 to -1.3)	-0.8 (-1.5 to 0)		-1.7 (-5.8 to 2.7)	-4.4 (-5.8 to -3.0)	4.4 (-0.9 to 9.9)	-2.7 (-3.8 to -1.5)	-2.2 (-8.7 to 4.8)	-2.0 (-4.2 to 0.4)	3.8 (-0.7 to 8.6)	-1.1 (-2.7 to 0.5)		-0.3 (-4.3 to 4.1)	-1.8 (-2.6 to -1.1)		-0.1 (-4.0 to 4.0)	-2.2 (-2.8 to -1.5)
Slovenia	ASR	8.9	2.4	0.3	1.1	0.5	0.3	0.9	0.7	1.9	1.4	3.9	2.2		2.7	0.4	4.1	0.9		2.1	0.3	19.9	0.8		1.7	0.7	8.3	5.9		2.7	0.3		4	2.6		2.9	0.3	3.2	1.3	1.1	0.3	4.5	0.8		10.7	1.7		7.7	2.7
	AAPC [% (95% CI)]	-0.1 (-1.6 to 1.5)	0.9 (-3.1 to 5.1)	-1.1 (-7.4 to 6.3)	-3.7 (-10.6 to 3.4)	-4.4 (-9.6 to 1.2)	-3.5 (-8.3 to 1.4)	-3.3 (-8.6 to 2.4)	-2.7 (-7.7 to 2.4)	-3.9 (-7.3 to -0.4)	-6.0 (-8.9 to -2.9)	-7.8 (-12.5 to -2.5)	-7.3 (-11.6 to -3.3)		-0.3 (-3.0 to 2.6)	-2.5 (-9.6 to 5.0)	2.5 (-1.0 to 5.9)	-1.9 (-6.9 to 3.5)		7.4* (1.9 – 13.2)	-1.3 (-10.7 to 8.7)	1.6 (-0.5 to 3.8)	-5.6 (-11.8 to 1.6)		-10.0 (-13.4 to -6.5)	-9.4 (-13.4 to -5.1)	-7.8 (-10.1 to -5.4)	-10.0 (-11.5 to -7.3)		3.1* (1.4 – 4.9)	-0.3 (-6.0 to 6.0)		2.3 (-1.6 to 6.5)	-0.4 (-7.2 to 7.1)		-0.9 (-6.4 to 5.2)	-7.6 (-11.0 to -2.7)	1.1 (-3.9 to 3.9)	-5.2 (-14.2 to 4.8)	0.9 (-3.4 to 5.5)	-0.1 (-5.1 to -5.2)	1.5 (-0.8 to 3.9)	-5.3 (-9.9 to -0.5)		3.3* (1.3 – 5.4)	-4.2 (-9.6 to 1.5)		-3.5 (-5.1 to -1.8)	-4.8 (-8.2 to -1.3)
Spain	ASR	8.8	2.3	0.3	0.9	0.4	0.1	2.7	1.4	1.9	1.3	2.8	1.7		6.2	0.5	3.9	0.7		2.2	0.1	9.4	0.3		3.1	0.8	10.1	7.1		3	0.1		3.9	2.2		4.2	0.4	3.8	1.4	1.3	0.2	7.3	1.2		5.5	0.6		6.6	1.7
	AAPC [% (95% CI)]	-0.4 (-1.5 to 0.8)	-2.7 (-3.4 to -2.0)	-5.9 (-11.3 to -0.3)	-6.1 (-7.7 to -4.4)	0.2 (-4.2 to 4.8)	-4.4 (-9.0 to 0.4)	-0.3 (-2.8 to 2.1)	-2.1 (-3.2 to -1.1)	-0.7 (-2.9 to 1.5)	-1.1 (-2.3 to 0)	-3.2 (-4.3 to -2.1)	-4.3 (-5.4 to -3.3)		-2.4 (-4.0 to -1.0)	-7.2 (-8.5 to -5.8)	0.8 (-0.7 to 2.5)	-1.5 (-2.6 to -0.3)		4.2* (1.5 – 7.4)	-2.7 (-7.0 to 2.6)	5.0* (4.1 – 5.7)	-0.4 (-3.3 to 2.6)		-9.0 (-10.4 to -7.4)	-11.7 (-13.2 to -10.2)	-5.4 (-6.4 to -4.4)	-6.4 (-7.2 to -5.7)		4.8* (2.9 – 6.7)	-0.9 (-5.8 to 4.3)		0.2 (-1.5 to 1.9)	-0.3 (-2.4 to 1.4)		0.3 (-1.9 to 2.6)	-2.7 (-5.6 to 0.3)	-0.4 (-1.6 to 0.8)	-3.2 (-3.9 to -2.5)	0 (-2.8 to 2.8)	-3.5 (-6.3 to -0.5)	0.4 (-0.6 to 1.5)	-4.3 (-5.3 to -3.2)		1.7* (0.1 – 3.4)	-2.0 (-2.8 to -1.1)		-6.3 (-7.5 to -5.0)	-7.9 (-9.2 to -6.5)
Sweden	ASR	7.1	2	0.2	0.4	0.4	0.4	0.9	0.6	1	0.8	1.3	0.8		2.7	0.2	2.7	0.4		3.7	0.1	14.1	0.3		0.3	0.1	2.4	1.6		1.9	0.1		4.4	2.6		2.7	0.2	3.6	1	1	0.2	4.4	0.7		11.5	1.2		2.9	0.4
	AAPC [% (95% CI)]	3.2* (2.2 – 4.1)	0.8 (-0.6 to 2.3)	-1.8 (-8.0 to 4.7)	-3.3 (-7.9 to 1.6)	6.8* (2.3 – 11.6)	7.5* (2.3 – 13.0)	2.6 (0.5 to 4.8)	0.3 (-4.1 to 4.9)	2.2 (-0.2 to 4.6)	-2.1 (-4.2 to 0.1)	-1.3 (-3.4 to 0.8)	-4.0 (-6.4 to -1.6)		-1.5 (-3.5 to 0.7)	-2.6 (-10.4 to 5.8)	4.2* (2.6 – 5.8)	-2.8 (-7.0 to 1.5)		7.3* (2.7 – 11.8)	-4.7 (-15.5 to 6.7)	1.4* (0.7 – 2.2)	-0.6 (-8.8 to 8.6)		-4.4 (-10.5 to 2.1)	-4.5 (-10.1 to 0.9)	-3.3 (-4.4 to -2.1)	-5.9 (-7.5 to -4.2)		7.3* (4.1 – 10.5)	6.7* (2.4 – 11.1)		0.6 (-0.5 to 1.6)	-2.9 (-4.5 to -1.2)		0.6 (-0.9 to 2.1)	-3.3 (-12.5 to 6.5)	2.0* (0.1 – 3.9)	-0.9 (-3.8 to 2.2)	1.9 (-0.9 to 4.7)	-5.6 (-12.6 to 1.9)	1.4 (-0.2 to 3.0)	-3.8 (-6.7 to -0.7)		3.5* (2.6 – 4.3)	0.2 (-2.4 to 3.0)		0.1 (-1.1 to 1.4)	-4.6 (-9.4 to 0.3)
Switzerland	ASR	7.4	1.6	0.4	0.7	0.4	0.1	2.2	0.8	1.5	0.9	2.7	1		3.7	0.2	3.3	0.4		2.7	0.1	17.6	0.4		1.1	0.2	6.2	3.4		3.8	0.1		4.5	2.4		5	0.2	4	1.2	1.4	0.2	6.7	0.8		14.4	0.8		5.6	0.8
	AAPC [% (95% CI)]	1.2 (-1.0 to 3.5)	-1.6 (-3.5 to 0.4)	-5.2 (-13.6 to 3.8)	-2.6 (-7.2 to 2.2)	-0.1 (-9.5 to 10.3)	-1.3 (-6.7 to 4.6)	-5.6 (-8.4 to -2.6)	-6.3 (-8.6 to -3.8)	0.5 (-2.8 to 5.1)	1.3 (-1.1 to 3.9)	-3.3 (-6.6 to 0.2)	-2.5 (-4.5 to -0.4)		-0.3 (-2.7 to 2.2)	-8.5 (-14.0 to -2.4)	0.5 (-2.2 to 3.4)	-6.8 (-11.6 to -1.7)		5.2 (-0.4 to 11.0)	2.5 (-8.6 to 15.8)	0.2 (-1.0 to 1.4)	-3.1 (-10.2 to 4.6)		-7.0 (-12.5 to -0.9)	-8.0 (-14.4 to -1.3)	-3.5 (-5.0 to -2.0)	-4.7 (-6.2 to -3.1)		3.8* (0.3 – 7.5)	-2.5 (-10.1 to 5.8)		-0.4 (-2.7 to 2.0)	-0.8 (-2.2 to -0.7)		0.6 (-2.3 to 3.5)	0.7 (-7.0 to 7.5)	-0.2 (-3.1 to 2.8)	-4.0 (-7.9 to 0.2)	5.4 (-0.3 to 11.7)	2.7 (-3.3 to 9.2)	0.5 (-1.8 to 3.0)	-6.1 (-9.0 to -3.1)		2.7* (1.1 – 4.5)	-5.5 (-9.2 to -1.3)		-4.4 (-6.2 to -2.6)	-6.2 (-8.3 to -3.9)
United Kingdom	ASR	8.3	2.2	1.7	1.4	0.3	0	1.1	0.7	1.3	1	1.6	0.8		1.6	0.3	3.8	0.8		NA	0.2	13.8	0.3		0.7	0.1	4.2	2.9		1.9	0.1		4.4	2.6		3.9	0.3	3.9	1.2	1.2	0.3	6.2	1.2		8.9	1.1		4.7	0.9
	AAPC [% (95% CI)]	2.7* (2.1 – 3.4)	1.0* (0.1 – 1.5)	-0.7 (-1.8 to 0.4)	-2.1 (-2.9 to -1.2)	2.5 (0.3 to 4.8)	3.0 (-4.0 to 10.7)	2.5* (0.9 – 4.2)	0.6 (-0.4 to 1.6)	2.0 (0.9 to 3.1)	-0.7 (-1.8 to 0.4)	-1.2 (-1.9 to -0.5)	-1.9 (-2.9 to -0.9)		-1.4 (-2.0 to -0.7)	0 (-1.8 to 1.8)	5.7* (4.6 – 6.9)	-0.6 (-1.5 to 0.2)		NA	-1.6 to (-3.4 to 0.3)	0.2 (-0.6 to 1.0)	-2.0 (-4.9 to 0.2)		-1.2 (-2.6 to 0.2)	-3.1 (-4.9 to -1.1)	-1.0 (-1.8 to -0.2)	-2.6 (-3.3 to -1.9)		5.1* (4.2 – 6.1)	0.5 (-3.0 to 4.3)		1.0 (0.3 to 1.7)	-1.0 (-1.6 to -0.3)		1.6* (0.8 – 2.5)	-3.7 (-5.2 to -2.1)	1.5* (0.7 – 2.4)	-3.8 (-4.4 to -3.3)	2.9* (1.4 – 4.9)	-1.9 (-3.8 to 0.1)	0.5 (-0.2 to 1.3)	-3.8 (-4.4 to -3.2)		1.0* (0.1 – 2.0)	-1.5 (-3.3 to 0.2)		1.6* (0.8 – 2.2)	-0.7 (-1.6 to 0)
Oceania
Australia	ASR	11.8	2.3	0.2	0.8	0.3	0.1	1.7	1	1.5	1	1.9	0.9		1.1	0.2	4.9	0.7		7.5	0.1	13.1	0.2		0.6	0.1	4.3	2.7		4.1	0.1		4.6	2.5		3.4	0.2	4.9	1.2	1.4	0.2	7.6	0.9		25.8	1.8		8.4	0.8
	AAPC [% (95% CI)]	1.8* (1.3 – 2.7)	-0.5 (-1.6 to -0.7)	-0.6 (-4.1 to 3.3)	-2.3 (-4.5 to -0.1)	-0.6 (-3.5 to 2.6)	-6.2 (-13.5 to 3.2)	1.5 (-1.4 to 4.0)	-1.0 (-3.0 to 1.1)	1.8* (0.6 to 3.2)	-0.1 (-2.5 to 2.3)	0 (-1.5 to 1.5)	-1.0 (-2.5 to 0.4)		-1.3 (-3.5 to 0.9)	-0.1 (-3.1 to 3.0)	3.5* (2.4 – 4.6)	-2.8 (-4.4 to -1.1)		6.0* (5.0 – 7.4)	-7.5 (-13.5 to -0.9)	0.8* (0.3 – 1.4)	-0.7 (-3.3 to 2.0)		-3.9 (-5.5 to -2.2)	-4.5 (-8.7 to -0.1)	-1.1 (-2.7 to 0.5)	-2.5 (-4.2 to -0.8)		4.6* (3.6 – 5.6)	3.3 (-2.0 to 9.0)		0.3 (-0.3 to 0.9)	-0.9 (-1.9 to 0)		1.0* (0.3 – 1.7)	-1.6 (-7.2 to 4.5)	0.9* (0.2 – 1.6)	-2.3 (-4.6 to -1.0)	1.2* (0.1 – 3.2)	-3.5 (-6.4 to -0.3)	-0.6 (-1.0 to -0.2)	-6.7 (-8.4 to -4.8)		-1.2 (-1.7 to -0.7)	-3.7 (-5.2 to -2.2)		-1.4 (-2.1 to -0.7)	-2.3 (-4.1 to -0.4)
New Zealand	ASR	9.8	2.7	0.3	0.7	0.3	0.1	2	1.3	1.3	1	2.4	1.4		1.2	0.3	3.7	0.8		5.3	0.2	14.2	0.6		0.4	0.1	3.8	2.8		2.7	0.2		4.6	2.9		2.9	0.3	4.5	1.4	1.3	0.3	6.5	1.3		20.3	2.2		4.6	0.8
	AAPC [% (95% CI)]	3.4* (2.2 – 4.6)	2.2 (-1.4 to 6.0)	3.2 (-3.5 to 10.2)	-0.4 (-5.9 to 5.4)	3.5 (-1.5 to 9.0)	-0.6 (-5.6 to 4.8)	-0.2 (-3.2 to 2.9)	-3.4 (-5.6 to -1.1)	1.6 (-2.6 to 6.1)	-1.2 (-4.9 to 2.8)	-0.6 (-3.2 to 2.2)	-0.9 (-2.9 to 1.2)		-7.7 (-11.6 to -3.4)	1.4 (-7.9 to 11.7)	2.3* (0.1 – 4.5)	-2.9 (-7.7 to 2.5)		0.4 (-1.4 to 1.5)	2.3 (-5.5 to 11.0)	-0.3 (-1.7 to 1.2)	-3.9 (-11.4 to 4.4)		-0.4 (-5.2 to 4.6)	-6.6 (-10.4 to -2.6)	-1.0 (-3.0 to 1.1)	-1.4 (-5.0 to 2.3)		4.7* (2.8 – 6.7)	0.9 (-6.8 to 8.9)		-0.2 (-1.4 to 1.1)	-1.1 (-3.5 to 1.4)		0.3 (-2.1 to 2.3)	0.9 (-7.7 to 10.3)	-0.1 (-2.0 to 2.0)	-1.0 (-3.5 to 1.5)	0.3 (-2.4 to 3.1)	-3.2 (-11.4 to 5.3)	-0.2 (-1.3 to 1.0)	-6.9 (-11.0 to -2.4)		-2.5 (-3.5 to -1.5)	-3.9 (-6.6 to -1.0)		0.6 (-0.3 to 1.5)	0.6 (-8.0 to 7.4)
Average age-standardized rates (ASRs) of cancer incidence and mortality per 100,000 person-years between 2000 and 2017 were calculated. Average annual percentage changes (AAPCs) with 95% confidence intervals (CIs) in cancer incidence and mortality during the period of 2000 – 2017 were calculated using the Joinpoint Regression Program (version 5.0.2). A maximum of 3 joinpoints were permitted in th…

## Sheet: Table S7
Table S7 Mortality trends of early-onset cancers from 2000 to 2023 (or 2021/2022 depending on data availability)
Country	Mortality
	ASR	AAPC [% (95% CI)]
Female
Digestive system
Colorectal cancer
Canada	1.9	0.8* (0.3 – 1.4)
USA	2.3	0.5* (0.2 – 0.8)
United Kingdom	1.9	1.9* (1.3 – 2.5)
Liver cancer
Canada	0.4	1.8* (0.7 – 2.9)
United Kingdom	0.4	3.2* (1.8 – 4.6)
Reproductive system
Breast cancer
Ecuador	4.2	1.5* (0.7 – 2.4)
Cervical cancer
Japan	2	0.3 (-0.5 to 1.3)
Uterine cancer
Japan	0.4	2.8* (1.7 – 4.2)
Republic of Korea	0.2	6.3* (4.4 – 8.6)
Ecuador	0.2	12.8* (4.6 – 21.8)
USA	0.3	3.8* (2.6 – 4.9)
United Kingdom	0.2	4.0* (2.5 – 5.7)
Male
Digestive system
Colorectal cancer
Argentina	2.8	1.0* (0.6 – 1.4)
Canada	2.2	0.9* (0.3 – 1.6)
USA	2.7	0.5* (0.3 – 0.9)
The Netherlands	2.2	0.2 (-0.7 to 1.1)
United Kingdom	2.3	1.2* (0.6 – 1.7)
Gallbladder cancer
Sweden	0.4	3.4 (-2.1 to 9.5)
Liver cancer
Lithuania	1	3.9* (1.2 – 6.7)
Reproductive system
Testis cancer
Colombia	0.7	2.1* (1.0 – 2.9)
Croatia	1.1	-0.9 (-3.9 to 2.4)
Endocrine system
Thyroid cancer
Sweden	0.1	-0.2 (-2.7 to 2.0)
Average age-standardized cancer mortality rates (ASRs) per 100,000 person-years from 2000 to the most recent years—2021 for Colombia, Croatia, and the United Kingdom; 2022 for Argentina, Canada, the United States, Ecuador, Korea, and France; and 2023 for Sweden, Lithuania, and the Netherlands—were calculated. Average annual percentage changes (AAPCs) with 95% confidence intervals (CIs) in cancer …
